# Supplementary material for: Biochemical Diversity in the Trypanosoma congolense Trans-sialidase Family
Source: PLoS Negl Trop Dis. 2013 Dec 5;7(12):e2549. doi: 10.1371/journal.pntd.0002549 (PMC3855035; doi:10.1371/journal.pntd.0002549)
Supplement: File S1 — Nucleotide sequences of the sialidase and trans-sialidase genes used in the phylogenetic comparison of “full length open reading frames” (catalytic plus lectin domains). The gaps inserted for the alignment as described under Methods are indicated by dashes. The file is a text file in FASTA format with the gene names (see Table S2) in the first line for each gene. (TXT) [file pntd.0002549.s002.txt]

>Tb_640FL 
---------ATGAAGCGCCTGCCTGTACGCCCCTGTTGCGTCACCGGGGA
GGGT----------------------------------------------
--------------------------------------------------
---------TCGTTTTCTGCACTAACATTTTCG-----------------
-TTTTCATTGTATGCATTACTTGTGCTTTTTGCTTTGTTGTACTGCTGTG
AC---CTGGTGTCCTCCAAG---------------------------ATC
TATGAGAGGACGACGCGTGAGGTGTTTCTGGAAGGTGGCCGGTGGGTGAG
GAAGAGTGAA------TGGGAA---AAGGGCAGT---------------T
GGAAAACCTCCCCC---------GAGTGGAACGCCGGCTAT---------
------GAATGGTGGGCGTGGTGCATGGAC--------------------
-------------------------------TCGGTTGCTAAAGAAGCTA
AGGGAGAAGTTTGCCGCAAGGAGTGGCTTTCTCAGAGGAAGAAAGGATAC
ACGCTGGTGCCGAGGACGAAAGTTCCATTTAGG------GAGAAAAATGG
AACGCAGTGGATGCGCAACGTTCACTCTTTCCGTGTCCCTTCGTTTGTTG
AA---------ATTAGTGGGGTATTGGTGGGCATTGCCGACGTACGGTAC
ATTTCATCTGCTGAC---------TTCACCTTCACTGAGACA--------
-GTTGCCAAGTACAGTGCTGATGGT-------------------------
--GGGGATACTTGGAAGACTAAAGTCATCATTGAGAACAGTCGTGTTAAC
------ACTAAT------------------TTTTCCCGAGTTGTAGATCC
CACAGTCGCTGTCAAGGGAAACAATATATTCGTTCTCGTGGGAAGGTACA
ACACT---TCCAGTAAGTATTGGACGTGGCAACATTACGGC---------
GAAGACTGGGAT------ATACTCATGTACAAGGGTACTGTCATCAAAGA
GGAA---AAGGACGGTAATGTAACTGCGAGCATTACATTTGAGGCTCCC-
--------------------------------------------------
--------------------------------------------------
--------------------------------------------------
--------------------------------------------------
--------------------------------------------------
--------------------------------------------------
--------------------------------------------------
--------------------------------------------------
--------------------------------------------------
-----------CAGAACCTGAAGTTTCTCTTAGCAACGGTGCCCTCACCA
---------------------------------GGTGGGCACCCCCCATC
CCAATTTCTCGGTGGCGTAGGGAACACTGCTGTAACG-------------
-----------------------------------------CCGGACGGT
GCCATTGTATTTTCTGTCCAGGTCAAGAATACTTGGAATCAGGTTGTGGG
AAAACTTTTGTATTCGACGGATGATGGCAAAACATGGCACTTTTCTGCAG
GGGAAACA---CCGGTCGGT---TCAACTGAATCTTCTGCCGTTTGG---
--------------------------------------------------
----------TGGAAAGATAAACTGCTGGTGAATGCCAGAACAGATGAG-
--------------CATATAGGTTGCCGCAGGGTATTTGAAACGAGTGAC
TTAGGGAATACATTAAAGGAATCCATCAGGACTCTTTCCCGAGTAATAGG
CAACTCGCCGCTTCGT---------------------AACCAGCCTGGTA
GTTCAGGAAGTGCTATTTCCATAACTGTGGAGGGCATGGATGTCATGCTA
ATTTCTCAGCCAAAA------------------------AATACG---AA
GGGACGTTTCTCACGCGACCGC---CTCCAGTTATGGTTAACGGACGGTA
CTCGTGTTTTCATGATCGGACAGATATCTCAAGGTGACGAC---AACAGT
---CCATACAGCTCCTTACTGTACACGAGCGAT---------------GG
CAAACTTTACTGCTTATATGAA---CAGAACATT------GAAGAGGTT-
--------------TTCACTATT---TACCTTGCACGTCTTGTGGATGAG
ATGAAGATGATTAAATGGGTTGTGTTGTTATGGAAGGCACAGGATACTCT
GTTGGTGGGTGACTGCCTTTCATCGGCT----------------------
-----GGAGGAACAGGACCTTGT---AGGGGGATACCAGTTGGTGGCCTT
GCCGGGTTGCTTTCGGGACCC---------------GCAGTTGGACATGT
GTGGCCTGACGTGTACAAGTGCGTGTATGCTAGTGTCAGCGGTGCCGTGG
CT------AACAAAGATGGCGTGGTATTGGGCGGAACCGGTAAGGACCGT
GTGGTGTGGCCGGTTGGTGAGCAAGGGCAAGACCAACGGTACTACTTTGC
CAACACCCATTTCACAATTGTGGCGACGGTGCAGTTTGGTGTGGTGCCTC
AAAGGGACACTCCATTAATTGGGTTTGTGAAT------------GGAGAA
AAGAATGCTAATAAAACCTTAATGCTTTCGATC---AAGAATAAGAAATG
GTTTCTCACGTACGGGAGGATACGCAGCGAAGGTTCTCCGGTG-------
--------------------------------------------------
--------------------------------------------------
--------------------------------------------------
-----------------------------CCGTCA---AATTTGGAAGGG
TCTCACCAGATTGCACTGACATTGCAAGATGGCTTG--------------
-------------------------------GTTACTGCATATGTTGATG
GAAAACTAGCGGTTGCGGCGATTAATGTGAGAAAATTCGGT---CGTGTC
GGCTTTCTAAACATTAGGCGTTTTTTCGTTGGAACTCCA-----------
-GTGTCTATTAGAACTTCAAGTCACACGACCGTAACCGTACACAATGCAC
TCCTGTACAACCGAAGGTTGAGCGAAGGGGAACTACAGTTGGTGTTCACC
AACAGAGAGGTGATTCGTGCAGCCAACCCGACG------ACGCCGCCTCC
CACGCCTTTTGAG-------------------------------------
-----------------------------------------------TCT
AGTGCTGGGGGCGAT-----------------------------------
--------------------------------------------------
--------------------------------------------------
--------------------------------------------------
--------------------------------------------------
--------------------------------------------------
--------------------------------------------------
--------------------------------------------------
--------------------------GAGCAGTCACACGAT---------
---AGGGCGGGTTCCACGTTTGGTGTTCCTTTTCTTTCAGGAGGTTCGAT
G---------------TATTGTGAAGGGGACGCGTTGGAGCGTGTTTACA
TTTTATTTATTATTACTTTATGTGCACTGGCACTTTTTATGTTAGTGTTG
GTCTTTCAAAAGCAGTGGGACGGGGATTCTACTATA------------AT
C
>TconTS4FL 
------------ATGCGACTCATCGTTGCCAAATGCCAGCCCACGGCACC
ACCCTACACTCCGCAACTGTTAGTCTGTGTCTACATCTCCATTCACATTT
TGTGCCCGTACCTCTCAAGCATCCTACAAGAAAGCTCACCACTCGAGTCA
GAGTTAAGTGCTAAGATAATGATGGGATATTCTAAATCGGTTCGGCAGAC
G---TTGATATGCCTCTTGTTGGTCGCGATTGACACGTATCACTGCACAA
CG---GCGTATGGATCGGGA---------------------ATCAGGGGG
GAGGAGGAGGAGAATCGAAGCTTGTTCCTCCCAGGGGGGCTTTGGTACAA
GAAAGATGAG------TGGAAG---GATGGCAAT---------------T
GGCTGCAATCTAAA---------GAGTGGAAAGCCGGGTATGCGTGG---
---TGGCCGTGGCGGTCGTGGTGCTCCAAT--------------------
-------------------------------AAAACTATCGGTGAGACCG
TGAAAGAACTTTGCCGCAAGGAATGGGACTCTCAGAGGGCAAAAGGATAC
ACACTCCAGCCAAGGGAAAGCGTGCTCTTTAGG------GAGAGCAGTGG
CACAAAGAGAATGCGCCGCGTTCACTCCTTTCGCATACCTTCGCTGGTTG
AG---------GCGAATGGTGTGTTGATTGGCATTGCAGACGCGCGATAT
TTGAGCTCCGCTGAC---------TTCACTTTCATCGACACG--------
-GTTGCCAAGTACAGTGCTGACGGT-------------------------
--GGTGAGACGTGGAAAACTGAAGTCATCATTGAAAATGCTCGTGTGGAT
------TCGTTT------------------CACTCCCGCGTGGTTGATCC
CACAGTTGCCGTGAAGAACAACAGTATTTATGTGCTTGTTGGAAGGTACA
ACACT---TCCAAAGCGTATTGGACGTGGCAACACTACGGC---------
AACGATTGGGAC------ATACTTATGTACAAGGGTAACGTAACCAAGAC
CTCC---GAAGATGGCAAACCTGCCGCAAACATTGAGTGGACCTCGGTA-
--------------------------------------------------
--------------------------------------------------
--------------------------------------------------
--------------------------------------------------
--------------------------------------------------
--------------------------------------------------
--------------------------------------------------
--------------------------------------------------
--------------------------------------------------
-----------TTAAACCTTAAGTCGCTTCTGGAAACCGGACTATACGTC
---------------------------------GGAGGGCATGAGGCTAC
GCAGTTTCTTGGTGGTGTGGGTAATACTGTCGTAACA-------------
-----------------------------------------CCGGACGGC
ACGATCGTATTTCCCATCCAGGTAAAAAATTCATGGAATCATGTCGCCGC
AATGATAATGTATTCGAGTGACGATGGCGCCACGTGGCACTTGGGAGGAG
GCGCAACA---CCCGTTGGT---ACAACAGAGGCATCCGCTATCTGG---
--------------------------------------------------
----------TGGGACGGCAAACTGGTTCTCAATTGCAGAACGGAC----
-----------------TTGGGGTACCGCAAAGTATTCGAGACAACCGAC
CTTGGGGCAACGTGGAAAGAGTCATTGGGGGCGCTCTCTCGTGTGATCGG
TAACTCGCCAGACCGC---------------------AAGCAGCCTGGAA
GCTCAGGCAGTGCTATTACTCTAGAGGTCGAGGGTGTGCAAGTCATGCTT
ATTACACAGCCTAAG------------------------AATACA---AA
AACGAGGTATAGTCGTGATCGC---CTACAACTGTGGCTGAGCGATGGCA
GTCGTGTGTGGTTAGTCGGCCAGATATCACGAGGCGATGAC---AACAGT
---CCCTACAGCTCGCTGCTGTACACCAGTGAC---------------GA
TAAGCTTTATTGCTTGTATGAA---CAAAATATT------GAAGAGGTG-
--------------TACAGTATT---TACCTTGTCCATCTCGCTGACGAA
CTGAAGAAAATCAAAGCGACCGTACGATTATGGAAGGAGCAGGATGCACT
CCTCTCTGGCAATTGCTCTGCAACTACC----------------------
-----GGGGATGGCAGCGATTGC---AACGGCGTGCCCACCGCTGGCCTC
GTCGGGCTGCTTTCCGGACCT---------------GCGCAAGGAAACGC
GTGGCCTGATGCATATAATTGTGTAAATGCCAGCCTCGTGAATGTTACAA
GT------GATGCAGATGGTCTGCAGCTTAGCGGGTTGAACAGGGGCCGT
GTGTCGTGGCCGGTGCGTGCACAGGGCCAGGATCAGCGGTATTACTTTAC
GAACGTCCGGTTCACTCTGGTCGCAACTGCGCAGTTAATGAAAGCACCAA
ATAGCAACGTTGCCGTGTTGGGGTTTGGAAAT------------TCAAAA
GGAGAA---------AATCTGACCTTGTGG---GTGGCAAGTACAACGTG
GACCCTGACGTACGGAGGCGAGAGA---AAAAAAGTTGTTGCG-------
--------------------------------------------------
--------------------------------------------------
--------------------------------------------------
-----------------------------CCGTCACTGAGCAGCGGTGCA
TCCGTTCAATTTGCGCTGATACTTAATGGTGGCAGT--------------
-------------------------------GTGTCCGTGTACGCTGATG
GCGTA---CATGTACCGCAACTCGATAAAAGGGTTGCTGCC---AAAAAT
AAATTGTTAAATATTGATCATTTCTTCGCCGAAAGC--------------
-------AACTATATGGGAGACACAAACAACATATTCACAAAGAACATGC
TCCTGTATAACCGGAAACTGAGTGAAAGCGAGCTCAAACTGTTGTCCCTC
AACCGGGAGGCTATAAGAGCTGCTGACGGG------TTAAATTACTTAAA
AGAGCAGCAA----------------------------------------
--------------------------------------------------
--------------------------------------------------
--------------------------------------------------
--------------------------------------------------
--------------------------------------------------
--------------------------------------------------
--------------------------------------------------
--------------------------------------------------
--------------------------------------------------
--------------------------------------------------
--------------------------------------------------
--------------------------------------------------
--------GGTGGCTCCGAGAGCGAAATAAAGTCTACTTCG---------
------------------------GATTCCAACGTC------------AG
C
>Tcru_931FL 
--------------------------------------------------
--------------------------------------------------
--------------------------------------------------
---------------------------------ATGCCCTTA--------
-------TATTTGCTTTTTGGGTTTTTTTTGCTTTTTTCTTTCTGTGCG-
-----CCTGCCGACGCCCTG---------------------------GCA
CCCGGATCG-----------------------------------------
--------------------------------------------------
--------------------------------------------------
--------------------------------------------------
--------------------------------------------------
-----------AGCCGAGTTGAGCTGTTTAAGCGGCAA------------
------------AATTCGACGGTGCCATTT---------GAAGAGAACGG
TAAAGTCACCGAACGGGTTGTCCACTCGTTCCGCCTCCCCGCTCTTGTTA
AT---------GTGGACGGGGTGATGGTTGCCATCGCGGACGCCCGCTAC
GACACATCCAATGAC---------AACTCCCTCATTGATACG--------
-GTGGCGAAGTACAGCGTGGACGGC-------------------------
--GGGGAGACGTGGGAGACCCAAATTGCCATCAAGAACAGTCGTGTATCG
------TCT---------------------TTTTCGCGTGTGGTGGATCC
CACAGTGATTGTGAAGGGCAACAAGCTTTACGTCCTGGTTGGAAGCTACA
ATATA---TCAACTAACTACTGGATGTGGCATGGTGATGCG---------
AGCGACTGGGAT------ATTCTGCTTGCCGTTGGTGAGGTCACGAAGTC
CACC---GTGGATGGCAATACAACTGTGAGTATCAAATGGGGGAGCCCC-
--------------------------------------------------
--------------------------------------------------
--------------------------------------------------
--------------------------------------------------
--------------------------------------------------
--------------------------------------------------
--------------------------------------------------
--------------------------------------------------
--------------------------------------------------
-----------GTCCCAGTGAAGGAATTTTTCCCTCGG------GAAATG
---------------------------------GAAGGAGTGCCCACAAA
GCAATTTCTTGGCGGTGCGGGTGTTGCCACTCTGGCG-------------
-----------------------------------------TCCAACGGG
AATCTTGTGTACCCTGTGCAGGTTACGAACGTGAAGGGACAAATTTTCTC
CAAGATCTTCTACTCGGAAGATGATGGCAAGACGTGGAAGTTTGGGAAGG
GTAGGAGC---GCTTTTGGC---TGCTCTGAACCTGTGGCCCTTGAG---
--------------------------------------------------
----------TGGGAGGGGAAGCTCATCATAAACACTCGAGTTGAC----
-----------------CGGGCACGCCGCCTGGTGTACGAGTCCAGTGAC
ATGGGGAATACGTGGGTGGAGGCTGTCGGCACGCTCTCACGTGTGTGGGG
CCCCTCACCAAAATCG---------------------GACCAGCCCGGCA
GTCAGAGCAGCTTCACTGCCGTGACCATCGAAGGAATGCGTGTGATGCTC
TTCACACACCCGCTG------------------------AATTTT---AA
GGGAAAGTGGCTGCGCGACCGA---CTGAACCTCTGGCTGACGGATAACC
AGCGCATTTATAACGTTGGGCAAGTATCCATTGGTGATGAA---AATGCC
---GCCTACAGCTCCGTGTTGTAC---ATGGAT---------------GA
TAAGCTGTACTGTTTGCATGAG---ATCAACACG------GACGAGGTG-
--------------TACAGCCTT---GTTTTTGCGCGCCTGGTTGGCGAG
CTAATGATTATTAAATCCGTGCTGCAGTCCTGGAAGACGTGGGACAGCTA
CCTGTCCAGCATTTGCACCCCTGCTGATCCAGCCGCTTCGTCGTCCAAGC
GT---------------GGTTGTGGTCCCCCTTTCCCAACGGCTGGTCTT
GTTGGTTTCTTGTCCCACAGT---------------GCCTCCCAAAACGT
ATGGGAGGATGCGTACCGCTGCGTCAACGCAAGTATAAATCATGGAACAA
AT------TTGACGCGGGGCTTTAAATTTGAAGGAAGG---AATGCCGGG
GCACTGTGGCCGGTGGGAAAGCAGGGACAGAATCAACGGTATCGTTTTGC
AAATCACAGATTCACGCTGGTGGCCCTCGTATCTATTCACAAGGTTCCGA
GAAGTACCAGGCCATTGGTGGGTGCGAGTCTG------------GATGGT
TCTGGTTACAGAAAACTCCTGGGACTGTCGTACGACAAGGAACAGCGGTG
GGTCCCAACGTTTGGGCGAGCG------GCTTCTTCTCCAACG-------
--------------------------------------------------
--------------------------------------------------
--------------------------------------------------
-----------------------------GGATCTTGGGAGCTGAACAAG
ACATACCACGTGGTACTTGCGTTTGAGGAAGGCGTC--------------
-------------------------------GGCTATATTTACGTTGATG
GAGAA---CCATTGCGTGGCTCGGGGCAACGGCTTACAAGCGTCCAGTTG
AAGAGTATGGAAATCTCACACTTCTCTATTGGTAGTTAC-----------
-GGAACCAGCGACAGAGGCACGGACTCTCAAATAACGGTGACGCATGTCC
TCTTGTATAACCGCAGAATTGAACCGAGTGAGGTTCAAACACTCTTTCTG
GGCATAAGCAAGATTGTGGCGACCTCTGAG--------------------
----AGCATGGCC------------------------------AACGAAA
TGGTCATCCAAAAGATGATGTTGGATGCGTCTGAACGAGGCAGCATTTTC
TCCCGAATCGATACG-----------------------------------
--------------------------------------------------
--------------------------------------------------
--------------------------------------------------
--------------------------------------------------
--------------------------------------------------
--------------------------------------------------
--------------------------------------------------
--------------------------------------------------
--------------------------------------------------
--------------------------------------------------
-----------TTGTTTCTGTTGACTCTGCTCTTGCTGCTA---------
------------------------TCAATAAGT-----------------
-
>Tb_850FL 
---------ATGGAGGAACTCCACCAACAA--------------------
--------------------------------------------------
--------------------------------------------------
------------------------ATGCGCATG-----------------
-CCAATCTCGAGACTGCTGTTGATTTTCACTGCAGTTTGTCACTGCTGCG
CT---CTGACTTCCAAGGCT---------------------------GCG
GGCAAGGGGACGACGCGTGAGGCATTTCTGTCCGGCGGTGCGTGGGCTTT
GAGAAAGAAG------CTGAGCGAGAAGGATGGTGAAGTGTGG---TGGT
GGCAGGATGGACCC---------AATTGGAAGGATAAGTATGATAAG---
------GAATGGGAGAGATGGTTCAAAGAA--------------------
-------------------------------GAGAAAGGTCCCTGGGGA-
--GGGTCTGAGAAGCGTAGCGAATGGTTCGCTCGAATGACAGGTGGGTAC
ATAACGCTCGGCAAAACGAAGATACTTTCATCTGCTATTGAGGGTAGTGA
TAAGGTA---GAGCGCACTGTGCATTCCTTTCGTATTCCTTCGTTTGTTG
AG---------GTTGATGGGGTGCTGATGGGTATTGGTGATGCCCGGTAT
CTTACCTCCACGGAT---------TACTTCTTCACCGACACC--------
-GTTGCTAAATACAGTGCGGACGGG-------------------------
--GGCAAAACATGGAAAACAGAGGTCATCATTGAAAATGGTCGCGTGGAT
------CCCACA------------------TACTCTCGTGTTGTGGATCC
TACTGTCGTTGCTAAGGCGGACAGTGTCTTTGTGCTTGTGGCAAGATACA
ATGTC---ACGAAGGGGTATTGGCACAACGAAAACAACGCAGCGGGTATA
GCGGATTGGGAA------CCTTTCATGTACAAGGGTGTAGTGACTAAGGG
TGCC---GACGGTAAAACCAGTGATGTGCGGATCTCTTGGACAAAG----
--------------------------------------------------
--------------------------------------------------
--------------------------------------------------
--------------------------------------------------
--------------------------------------------------
--------------------------------------------------
--------------------------------------------------
--------------------------------------------------
--------------------------------------------------
-----------ACACCACTGAAACCCCTCTACGACTTC------ACTGTT
---------------------------------GCAGGAAGCAAGGGCAC
GCAGTTCATTGGAGGAGCTGGTAACGGCGTTGTAACA-------------
-----------------------------------------TTGAACGGT
ACAATATTGTTTCCGGTGCAGGCGAGGAATGAAGACAATGCCGTTGTAAG
CATGGTTATGTACTCTGTTGACGATGGTGTGAGTTGGCATTTTGCCCGTG
GTGAAACG---GCGCTTCTC---ACATCGGAAGCTTCTCTTACTGAG---
--------------------------------------------------
----------TGGAATGGGAAACTGCTGATGAGCGCGCGGACAGACACTT
CTGGCGTTAACGTAGAAGGTGGGTTCCGCAAGGTGTTCGAATCTAACAAC
CTTGGGGCAACGTGGGAGGAATCACTCGGAACGATTTCCCGCGTAATTGG
GAACTCACCCGACCGTACGAAACCGTCTCCAACGGCCAACTATCCCGGTA
GTTCGGGGGCTCTTATTACTGTGACGCTTGGGGATGTGCCTGTGATGTTG
ATTACCCACCCGAAA------------------------AACACA---AA
GGGGGCATGGAGCCGGGACCGT---CTACAGCTGTGGATGACAGATGGTA
ACCGTATGTGGCTTGTTGGCCAGATATCGGAGGGCGACGAT---AACAGC
---GCTTACAGTTCTTTGCTGTTGGCCCGTGAT---------------GG
ACTGCTTTATTGTCTGCACGAG---CAGAACATT------GACGAAGTG-
--------------TATGGTCTT---CATCTTGTGCACCTTGTGGATGAG
TTGGAGAAGGTTAACGCGACGGTGCGGAAATGGAAGGCCCAGGACGCCTT
ACTTGCTGGCCTTTGCTCTTCATCACGG----------------------
--AAAAAGAACGACCCCACCTGC---TCCGGTGTCCCTACCGATGGCCTT
GTTGGTTTACTCGCCGGCCCT---------------GTTGGTGCGAGTGT
GTGGGCTGATGTGTACGACTGCGTGAATGCCAGTATCTCTGATGGTGTGA
AG------GTTTCGGAAGGCGTGCAGCTGGGAGGCAAAAGAAACAGCCGT
GTGCTGTGGCCTGTGAGCGAGCAGGGACAGGACCAGAGGTATTACTTCGC
CAACACGCACTTTACGCTGCTTGCCACCGTTCGGTTCGCGGGGGAACCGA
AGGCGGAGGCACCGCTGATGGGATTTTCAAAC------------GCAGAG
GGGAAAACGAGCGAAACTTTGAGTCTCACAGTT---GGCGGCAAGAAGTG
GGTCCTAACGTACGGCTCCGTCCGT---AAAGAGGGCCCAACC-------
--------------------------------------------------
--------------------------------------------------
--------------------------------------------------
-----------------------------ACGTCGATGGATTGGAATCAA
ACCCATCAGATTGCGCTCACACTGCGTGATGGTAAA--------------
-------------------------------GTGGATGCTCATGTCAATG
GAGAGCTCATAATAAAAGAAGTGAGTGTAGGCGCTTCTGAA---TCTTCT
GCACATCTACATCTCTCACACTTTTTTATTGGAGCGCCG-----------
-GTAAATGACAGTGGGGAGGGAGGCAATAATGTGATCGTCAGAAATGTTC
TTCTGTACAATCGAAAGCTCGATGAGGACGAACTGCAACTGCTATATAGC
AACAGGGAAAAGATACAACCGGTCGTCAGTGCA-----------------
--------------------------------------------------
--------------------------------------------------
--------------------------------------------------
--------------------------------------------------
--------------------------------------------------
--------------------------------------------------
--------------------------------------------------
--------------------------------------------------
--------------------------------------------------
--------------------------------------------------
--------------------------------------------------
------------------GTTGGTATCCCC--------------------
----------------------GAAGGTATGAGCGCA-------------
-----------CCTCGGTTATGTTGTCTGCTGATCTTAATG---------
------------------------TATGTGTTGGCG------------AT
T
>TvY_830FL 
--------------------------------------------------
-------------------ATGGCTTACCGCATTTGCGGG----------
--------------------ATGATGCCCTCCAAGAAG------------
------------CTGCGATTGCGTGCCGTCGTG-----------------
-GCGTCTCGGTAT---TTTGTTGCGTGCATCGGTCTGCTTTATTTATGCG
TT---GTGGTGCACAAGACACTCTCTTGGGGTGAGGTGGGCGATTCCCAC
GAGGTGCGCAACACCCGTGAGCTCTTCCTGGCTGGCGGGAAGTGGGTGAA
AAAGACGGAAGGGCCCCTCACGCCCCCGCCCGGGCCCGTGTACCCCTGGT
GGAGAGAGGCGCCAGCAATGGACGACGTGAACTTCACTTTTTCCGCCGAG
TGGGCGGAGTGGAAG---------AAGGAGTTGGATCCCAAAACGGACTT
GTGGGTGGCGTGGTGGGGCCGTACAATATTGGGCCACAAGAAATGG---G
AGTGGAGCTTCGAGCGACCAGAGTGGCTTAAGCGCTGGCAGGACGGATAT
CGTCAGCAATGGCGGACTGCACTGCTGTATATT------GAGAAAAATGG
CACGGTGTGGAACAGAACGGTGCACTCGTTCCGCGTCCCATCGATGGTGG
AG---------GCGGACGGCGTGCTGGTCGCGATTGCGGATGTCCGGTAC
CGATCTGCCACCGAC---------TACCACCTGACTGACATT--------
-GTCGCGAAGTACAGCGCTGATGGC-------------------------
--GGAAAGACGTGGAAGACGGAGGTGATCATACGGAACCCTCAGGTGAAT
------CCCGTG------------------TATTCCCGTGTTGTGGACCC
CACTGTGGTGGTGAAGGGAAGAAAAATATTTCTCCTTGTTGGCATGTTCT
GCAAC---ACTTACGGCTATTGGACGTGGCACGCCAACTCG---------
TCAGATTGGGAT------GCGGCCATGTACGTGGGCGATGTAGAGAAAGC
AGTA---GCTGATGGTGTGCCCACGGCGACCATCACGTGGAAGAAGCTG-
--------------------------------------------------
--------------------------------------------------
--------------------------------------------------
--------------------------------------------------
--------------------------------------------------
--------------------------------------------------
--------------------------------------------------
--------------------------------------------------
--------------------------------------------------
-----------CGAAGCTTCAAGGAAGAGTACCTGAGCAGGTACGAATAC
AACGTGTGTTCTAATGACAGGTGGGACACGGACACCTCCTGGGAGCCCAC
CCACTTCCTTGGTGGTGTGGGCCACGGGGTTGTGACGAGTGCCGATCTGT
ACAAG---GAGACGCCAGATGGGCAGAGGGAGAAGGTCGCAGACAAGGGT
GCCATCATAATTCCCATTCAGATAAAGCAGAGCACCTCCAAGGTCGCCGC
GACAATTCTCTACTCGAAGGATGATGGGAAGACGTGGAAGTTCGGAGATG
GGCGAGCG---TCAATTACC---TCCACGGAGTCCTCGGTGGTGGAG---
--------------------------------------------------
----------TGGAAGGGCAAGCTGCTGCTCAACGCCAGGACTGAT----
-----------------TACGGCTCTCGCAGGGTGTTCACGAGCGACGAC
ATGGGAAATATTTGGACGGAGTGT---CGGAAGCTCTCGAAGGTGTGGGG
GAACGCGCCGTCGCGC---------------------TGGGCGCCTGGGA
GTTCGAGTAGCACCATCAAAGTGACCATTGAAGGAAGGGACCTGATGCTG
ATGACTGCATCAAAG------------------------AACGAG---AA
GCACTCCCACGAGCGTGATCGC---CTGCAGCTGTGGATTACCGACGGGG
ACCGCGTCTTCTTGGTGGGGCAAATTTCTAACGGTGAGGAG---AATGGC
---CCTTATTCGTCGTTGATGTACATGAAAGATCCCAAAACACGGGAGGA
CGTGCTGTACTGCCTTCACGAG---CAAGATATT------GATGATATC-
--------------TTCAGCGTT---TTGAGCGTGAGACTTCCCGTACAT
ATGGCGCGAATCAAATCGGTTGTGCGCACGTGGAATGAGCAGGACAAACT
GCTCGCTGGCGATTGCGTGCCCGTCTTTCTCACACCGCTGAGCGATGCGC
GCGGGGTTGGCATGAAGCCGTGC---CGTGGCGTTCCCACTGCGGGGCTT
ATAGGTGTGCTTGCTGGCGGCCACGCCTCCGTTTTCGCAAACGCATCGAA
GTGGAGAGACGCGTTTGGGTGTGTGGACGCCGACGTTGTGGGGGGAGTGG
TGGCCAACAACGGCCGAGGGATTCGGCTCACTGACGAGGCTGCCGGCGGT
GTCTTCTGGCCCGTTTCTGAGCAGGGGCAGGACCACCGGTACGAGGCGGT
GAATTCGGAGCACAGCATTGCGGTGACGATGGTGCTGAGCGGCACGCCAA
CTGACAACATTGTCGTAATGGCTGAGAAAATGCGTATCTCGGGGTTGGTG
AATTCAACTGATGTAACGTTGCAAGTGCTTCGTGACGCGCAAGGGAACTT
TGCCCTGAATTGCGTAGTGAATGAATCTGAA------TTCTTCAACGAAT
CGTGCGAGTCG------------ATTGCGGTGAGCCGCACACAACCACCC
AAACCACCCGATCCGTCTCATGTGGGGGAGCGAGAGGGGCGCGGA---AG
TTACGGCTCGCACTTTTTTTCGTGGTTTGGT---TTTAATGGTCCTGCTG
GCTTG------------------------------TCCGGGGATGAGAGG
AGGTACCAGTTGACGCTGGTGATGCGGGACACGGGGCTGGCTGTGACCAA
CACGAGTGAAGGGGACGGTGAGAGGCCGTGGGTGACGTTGTACGTCAATG
GGGAA---AGGGTGTCGGCGCTGGAACGAACGAAAACAGAC---TGGTTG
CGGTACCCAGACATCCAGCACCTTCACCTGGGCGGT--------------
----------------------GGCAGTGGCACGACAGTCGAGAGTGTGC
TTCTATACAACCGCGAGCTGAGTGAATTGGAGGTTGGGCAGCTGCTGGAT
AACGCTGGCAAAGTGAAGCTCTCAAACCACGTG------ATCGAGAGCTT
CGTTTCGGACGCC-------------------------------------
-----------------------------------------------TTC
TCGCCCATTAATATC-----------------------------------
--------------------------------------------------
--------------------------------------------------
--------------------------------------------------
--------------------------------------------------
--------------------------------------------------
--------------------------------------------------
--------------------------------------------------
--------------------ACTTACGCGGAG------------------
--------------------------------------------------
--------------------------------------------------
--------------------------------------------------
--------------------------------------------------
-
>Tcru_979FL 
ATGGGGAGG-----------------------------------------
--------------------------------------------------
--------------------------------------------------
------------ACAGTCGTCGGGGCCAGC---AGGATGTTC--------
-------TGGCTAACGCATTTCGTGCCGCTTCTTCTGGCGCTCTGCCCCA
GCGAGCCCGCGCACGCCCTG---------------------------GCA
CCCGGATCG-----------------------------------------
--------------------------------------------------
--------------------------------------------------
--------------------------------------------------
--------------------------------------------------
-----------AGCCGAGTTGAGCTGTTTAAGCGGCAA------------
------------AATTCGACGGTGCCATTT---------GAAGAGAACGG
CGAAGTCCGACAGCGAGTTGTCCACTCGTTCCGCCTCCCCGCCCTTGTTA
AT---------GTGGACGGGGTGATGGTTGCCATTGCAGACGCTCGCTAC
GACACATCCAATGAC---------AACTCCCTCATTGACACG--------
-GTGGTGAAGTACAGCGTGGACGAT-------------------------
--GGGGAGACGTGGGAGACCCAAATTGCCATCAAGAACAGTCGTGTATCG
------TCT---------------------GCTTCTCGTGTGGTGGATCC
CACAGTGATTGTGAAGGGCAACAAGATTTACGTCCTGGTCGGAAGCTACA
ATAGT---TCGAGAAGCTACTGGACGTCGCATGGTGATGCG---------
AGTGACTGGGAT------ATTCTGCTTGCCGTTGGTGAGGTTAAGAAGTG
TACT---GTGGACGACAAGACGGCTGCGAGTATCAAATGGGGGAGCCCC-
--------------------------------------------------
--------------------------------------------------
--------------------------------------------------
--------------------------------------------------
--------------------------------------------------
--------------------------------------------------
--------------------------------------------------
--------------------------------------------------
--------------------------------------------------
-----------GTGTCACTGAAGGAATTTTTCCCGGCA------GAAATG
---------------------------------GAAGGAATGCAAACAAA
TCAATTTCTCGGCGGTGCGGGTGTTGCCATTGTGGCG-------------
-----------------------------------------TCCAACGGG
AATCTTGTGTACCCTGTGCAGGTTACGAACAAAAAGAAGCAGGTTTTTTC
CAAGATCTTCTACTCGGAAGACGAGGGCAAGACGTGGAAGTTTGGGGAGG
GTAGGAGC---GCTTTTGGC---TGCTCCGAACCTGTGGCCCTTGAG---
--------------------------------------------------
----------TGGGAGGGGAAGCTCATCATAAACACTCGAGTTGAC----
-----------------TGGACACGCCGCCTGGTGTACGAGTCCAGTGAC
ATGGGGAATACGTGGGTGGAGGCTGTCGGCACGCTCTCGCGTGTGTGGGG
CCCCTCACCAGCATCG---------------------AATATGCCCGGCA
GTCAGAGCAGCTTCACTGCCGTGACCATCGAAGGAATGCGTGTGATGCTC
TTCACACACCCGCTG------------------------AATTTT---AA
GGGATGGTGGCTGCGCGACCGA---CTGCAGCTTTGGCTGACGGACAACC
AGCGCATTTATAACGTTGGGCAAGTATCCATTGGTGATGAA---AATTCC
---GCCTACAGCTCCGTCTTGTAC---AAGGAT---------------GA
TAAGCTGTACTGTTTGCATGAG---ATCAACAGT------AACGAGGTG-
--------------TACAGCCTT---GTTTTTGCACGCCTGGTGGGCGAG
CTACGGCTCATCAAATCCGTGGTGCGTTCCTGGAAGAAGTGGGACAGCCA
CCTGTCCAGCAATTGCACCCCTGCTGATTCTGCTGCTTCGTCGTCCGAGC
GT---------------GGTTGTGGTCCCGCTGTCACCACGGTTGGTCTT
GTTGGCTTTTTGTCCCACAGT---------------GCCAACAAGACCAA
GTGGAAGGATGCGTACCGCTGCGTGGACGCAAGCACGGCAAATGCGGAGA
GA------GTTTCAAACGGTTTGAAGTTTGCGGGGGTT---GGCGGAGGG
GCGCTTTGGCCGGTGAGCCAGCAGGGGCAGAATCAACGGTATCGTTTTGC
AAACCACGCGTTCACGCTGGTGGCGTCGGTGACGATTCACGAGGTTCCGA
GCGTCGCGAGTCCTTTGCTGGGTGCGAGCCTG------------GACTCT
TCTGGTGGCAAAAAACTCCTGGGGCTCTCGTACGACGAGAAGCACCAGTG
GCAGCCAATATACGGATCAACA------CCGGTGACGCCGACC-------
--------------------------------------------------
--------------------------------------------------
--------------------------------------------------
-----------------------------GGATCGTGGGAGACGGGTAAG
AGGTACCACGTGGTTCTTACGATGGCGAATAGAAAC--------------
-------------------------------GGCTCCGTGTACATTGATG
GAGAA---CTTCTGAAGGGTTCAGGGCAGACCGTTGTGCCA---GACGAG
AGGACGCCTGACATTTCCCACTTCTACGTTGGCGGGTAT-----------
-GGAAGGAGTGATATGCCAACCATGAGCCACGTGACGGTAACCAATGTTC
TTCTTTACAACCGCCAGCTGGATGCCAAGGAAATCAGGACCTTGTTCTTG
AGCCAGGACCTGATAGGCACGGAAGGAAAC------CTGGACAGCAGCGA
AGACGAC-------------------------------------------
--------------------------------------------------
--------------------------------------------------
-------------------------------GACGGCGGCCCCAACAGTA
CGTCCTCAACTTCCGTTGGCAGCGGTGCCAAAAGTACGTCCTCAACTCCC
GTTGGCAGCGGTTCCAAAAGTATGTCCTCAACTCCCGTTGGCAGCGGTGC
CAAAAGTACGTCCTCAACTCCCGTTGGCAGCGGTTCCAAAAGTATGTCCT
CAACTCCCGTTGGCAGCGGTGCCAAAAGTACGTCCTCAACTCCCGTTGGC
AGCGGTGCCAAAAGTACGTCCTCAACTCCCGTTGGCAGCGGTGCCAAAAG
TACGTCCTCAACTCCCGTTGGCAGCGGTGCCAAAAGTACGTCCTCAACTC
CCTTTGAAAGTGGTGACAAAAGTACGCCTTCGATGCCTTTT---------
---GCCGGTGGCGTCTACCGTAATTTTTTCGTTTTTGTTGACGGCGGTGC
A------------------------TTTTCGGCTTTTTCGGGT-------
-----GGAAGAGTTTTCCTGTGTGCGTGGGCTTTGCTGCTG---------
------------------------CATCTGCTCCTGATGATTGCTTTTGT
T
>TconTSL1FL 
ATGTGTGAAAGGAAGTCGGTGTTTGCATTCCCTGAGGTAGTCAAGAATGG
GCGA----------------------------------------------
--------------------------------------------------
---------TCAGTCTCTGGGGGGCAT------CAGGGAACCTGGTGCAC
G---CCGCTGTTGCTTATCTCAGCAATATTTCTGCCGCTGACATGCTGCA
GCGAGTCCACAGATTCAACG---------------------------TGG
CTGGAGAAG-----------------------------------------
--------------------------------------------------
--------------------------------------------------
--------------------------------------------------
--------------------------------------------------
-----------CGGAGAGTGGAGCTCTTCAGACCCTGGGGCAAAGGGAAC
CCTAAC---------------------------------GTACCGGGCGC
ATCATACTCCTCTGACGGGCGCGGTGTGTTCGAGGGCAACTCATTGCTGG
AG---------GTAAATGACCAGATTGTGACGCTCGCCGGCGCCAGGTAC
AATTCGTGGGTCGATGGGTACGCCGGAATGTGGATGAAAACT--------
-ATCCGCCTGAGTGAAGGGCATCAGGGCCCCGGAGCCGCTGACTGGATGC
AAGAAAAGAACTGGAAGGGTGAGGCTGTTATCGTGAATGAAAAGGTAGAG
------TCTCAT------------------CGATATGCGTTGATGGGCCC
GAGAGCAGCAGTGGTAGGTGACAAGATCTTTTTCCTTTCTATCACCAGCA
ACAAA---TCAAAGGATGCATTGTCAAGCCCGTCCGACGAA---------
TCAAATCTAGAC------GTTAGGCTATACATTGGAACTGTCGATAAAAG
TTTT---GTTGGT---------GATGCTTCTGTCCACTGGAACGGCCCT-
--------------------------------------------------
--------------------------------------------------
--------------------------------------------------
--------------------------------------------------
--------------------------------------------------
--------------------------------------------------
--------------------------------------------------
--------------------------------------------------
--------------------------------------------------
-----------CGTTCACTCCTTGTGACATTTATGAAG------GAGCTG
---------------------------------AAGAAGAACTCGTGGAA
GGACTTTGTAGAAGGCAGCGGTAAAAGTGTTGTAATG-------------
-----------------------------------------GGCGAC---
ACAATATTCTTTCCACTTGTTGCCCTAACTCACAAGCAGAGTAGGTCATG
CGTCATTGCCCGCTATAGGCATAACGATGAGAATTGGACCTTCACCCGCG
TTGCACTG---GATATTGATGACTGCACAAACCCTACCCTTCTTCTG---
--------------------------------------------------
----------TGGAAAAACGAGCTGATGATAGTCGTTGCGCAC-------
-----------------AACTTGAAGAACAAAGTGTACAGATCTGTGGAT
ATGGGGCTAACATGGACGGATGCCTCGAAGACACGCAGATATGCACTGAC
TAACTTCCAGCACCAC---------------------GCCGACGATGTTG
ACCGGGGTGACATCTTGAGTGTCAGGGTCGGTGAGACTGATTTGCTTCTT
TTTGCCTATCGTATG------------------------TTCTTC---AG
CTCCGCGACGGCAGGCAACCGGCCGCTTCTCCTGTGGATGACAGACAACA
AGCGCACACACTGCCTCGGACCCATATCAACCGGTCACCTGTTCACGGGC
---GCCTTTGGTGCCCTACTGTATACAAGGGAA-----------------
-AAGCTGTATTCTCTCCATCAG---GAAAGCTTC------AGTTCCCTA-
--------------AGCAGTCTC---TTTTTTACCAATCTCACCGGCAGA
CTGCGCACGATGCGGCCGGTGCTCGATACATGGAAGACTGCCGATAAACG
TGTTATGGGGCTTTATGGCCCGTCTGCCGCCGGGACGACCAAT-------
--TTCAAATCCGCTGAGCCGTCC---AGCTTCGATCCCACAACGGGGCTT
GTTGGCTTTTGGTCCACCGCG---------------AGTAATGCCACGCA
CTGGCAGGATGAGTACCTTGGCATGGACGGTGTGCTGCATGGCCCCTTGA
AG---AGGGTGACTACGGGCTACACGATGGAGGGGTGTGCCGCT---CAT
GTTGTGTGGCCCGTGGGGGGCGAGAGCGAAAACAAAGTGTATCACCTAAT
AAGCAACGGTCTCACCGTCGTCATGAGTGTGGCTGTTCACACTGCCCCCA
AGGTTCGCATTCCTCTCCTTGGAGTAACCGTGAGG---------AACGGT
TCAAACTGGGCCACTGATGTGGGTATCTGGTATGAC---AACAAGACATG
GGCACAGATGGGCGGTGATGAA---------GTTGGCGCAGTA-------
--------------------------------------------------
--------------------------------------------------
--------------------------------------------------
-----------------------------CTCGCTATGGAGGTAGGGAAG
ACGTACCAGCTGGTCTTCACAGTCAAAGGAGGCGTC--------------
-------------------------------GCACGCACTTACGTTGACG
GGCGG---CGCGTGGGCGCAGAGAGGGGTATCATAGTGCCG---CAGTCG
CAGTCCATGGAAGTGGACGAAATGTACATTGGCAACCGTGACAAGGCT--
-ATGACAAAGTGCTCAGCAGACGCCCTCAACGTGACTGTGTTCAACATGC
TGCTGTATAACTACGAGCTCAGCCCCGCTGACGTGAGGACGTTGCTTACC
ATGAAGGGCAGGAGCGCGTTCGAGACT------ATCGGAATGAGCGGTGA
CGATGAAGAACAG-------------------------------------
--------------------------------------------------
--------------------------------------------------
--------------------------------------------------
--------------------------------------------------
--------------------------------------------------
--------------------------------------------------
--------------------------------------------------
--------------------------------------------------
--------------------------------------------------
-----------------------GAGGCTGAGTCGGGCGGCGGCAGTATG
CTGTGGACCTTGGCAGTGTTAATCCCCGCGATTGTTCTCCTTTTCGGTGC
GGCTGCATTCTTCCTAGTGCGGCGTCGGAGAGCT----------------
--------GGCACAACGATGCCTCCAGCGACCGTGCACCACAACCCTTAC
TTTATGAACGCCACAGACGATACGTTGGAGGTGAGC------------AA
G
>Tb_280FL 
------------ATGCGCGTT-----------------------------
--------------------------------------------------
--------------------------------------------------
---------------------------------------GTATACCAGCG
TTTCTTCCCGGTGCTTCTTCTTTTACTCAGCCTTGAGCACCTCTGCAGCC
GA---CATGCGTGCGCGGAC---------------------------GAA
GGAGAGGAAGGAGGCGTGAATCACACA-----------------------
--------------------------------------------------
--------------------------------------------------
--------------------------------------------------
-------------------------------------GTGGGA-------
--------GGC---------------------AAC---------------
--------------------------------------------------
----------CTTACGGGCACGCATTCGTACCGTTCGCCATCTCTGCTTT
CC---------ATAGGCGATTCACTTGTCACCGTGTCCGAAACATGGGAT
CCGTCGGACACGGAG---------CAGTAC---GTTGACGTG--------
-ATTACCGAGTATAGCGCCCATTAC-------------------------
--GGGGCCCCGGCAGTAACACAGGTGGCGGTGCGTAACGATACGTTGGAT
TTTCATGCTGTGTATAAGCATAAGGAGGACCGTGAAAGTACGATGCACCC
CACCGCTGTTGCGATAGACGGAATGATATTTGTCCTTATATTTTGCAAAA
ATATA---GGTGCCAGTGGC------------AACCAAACG---------
GGAGACGCAGTGATCATGCCGCATGTAGCCAAGGGTGTGGTGTTACCAGG
C---------GGCGCGACGGGCAACGTGTGGGTAAACTGGACGCAGCTG-
--------------------------------------------------
--------------------------------------------------
--------------------------------------------------
--------------------------------------------------
--------------------------------------------------
--------------------------------------------------
--------------------------------------------------
--------------------------------------------------
--------------------------------------------------
-----------ATGCCCATCAGATCACTGCTTCCCAAA------GTTATC
---------------------------------GAGGGGAAGAGAGTTAG
TATGTTTTTTGGTGGCGGTGGGAATACTATTGTGATG-------------
-----------------------------------------ACGAAGGGG
ACGCTTGTCATGCCTGTGCAAATGGTAAGAACGGACGATCAACGGTTCGC
CACGATTATATACTCCTCAAACAACGGCACCAGCTGGACCGTTGCAAAAG
GTTTCACG---GATTCAGGG---TGTAGGGAGTCCTCAGTTCTTATC---
--------------------------------------------------
----------TGGAAGCGTAAAATGCTTCTTGTTGCGCGGTCCGAC----
-----------------GATGGTTATACTAAAGTGTTTGAATCGGACTAC
ATGGGCGACGTATGGACGGAGTCCCTCGGGACAATATCTCGAGTATTAGG
AAATTCACCCGATCGG---------------------AGAGGGCCTGGAA
ATCAGGGTAGTGCCATCACCATCCCTCTCGGAAACGAGACGGTTATGTTT
TTCACTCAAACAACCGTA---TCCAATAGCTCTGAC---AGCAAT---GA
GGGAGACATTAATCGAATCGAC---CAGCGCATCTGGTTTAGCGATGGCA
GCCGCATGGTTAAGGTCGGACACATTTACTGGAACGACCAC---TTATCA
---AGCAGCCGTAGTTATCTTTTGTACTCCAAC---------------AA
TAGGCTCTTGTGTGCCTACGAG---ATGGGTGCA------GAGAAGGCG-
--------------TATGCTATC---ACCGTCAGGAGCCTGGTTGGTGAA
TTGGAAAATGCAAGATTTGCGCGAGAGACGTGGGCGAGACAGGATGCATA
TATCTCAGGTATATGCTCTTCAGCGAAG----------------------
-----GAAAGCGCACCCTGTGCG---AGCGGTGTTCCCGTAGATGGCCTT
GTTGGGCTCCTTTCCAGCATG---------------GTAAACGGGACTGC
GTGGGTGGATGCTTATTTTTCTGTGAACGCTAACTTCGTTGGAGGTTTGG
CC------GGCCCTGCGGGTCTGACATTTGAAGGAACAGCACGCGGG---
GGTCGGTGGCCTGTTGGTGTGCAGGGGCAGAATCAACGATTTCACTTCGC
CAACACTCATTTCACGCTGGTGCTGACACTGACAATTCATGAGCAAACTG
CACCTAGAGCTCCAGTGCTTGTTACACGTCTT------------TACGAG
AATGGGAGCTACATAGACTTGGAATTCTCATACACAGATGACAAGAGATG
GCATATAAAGTATGGTGCG------GAATACGGCTCGACATCT-------
--------------------------------------------------
--------------------------------------------------
--------------------------------------------------
-----------------------------GGGCAATGGGCGTTAAACCAA
GAACACCAGTTAGCATTTGTGCTCCGTGGTGGTACT--------------
-------------------------------ATCGCTGTGTATCTCGACG
GGAAA---CGTATGCCAACGATGGCAAGGATGTTAGCAGGA---AACGGT
AATCTGCTCAACATCACCCATTTTTATATTGGTGGCTAT-----------
-GGCACGGTAAAGCAAAGCCCCAGAGACAGGTTAACCATACGAAACGCTA
TGCTGTACAACCGCCCATTGAAAAAGGCAGAGATCGACAAGTTGTTCGCA
GCGAAAAGCGGGATAACCGCTGCAACAAAAGGC------ATAGAACCACT
CACACCCAAGTGG-------------------------------------
-----------------------------------------------AAT
CATAAAACCAAAGAC-----------------------------------
--------------------------------------------------
--------------------------------------------------
--------------------------------------------------
--------------------------------------------------
--------------------------------------------------
--------------------------------------------------
--------------------------------------------------
--------------------CTTGAACCGCAGAGTGGT------------
---------------------------------------GATGGGCGCGC
AGACCACGCGTTC-------------------------------------
-----------------------------CGTACCCCTTCATGGGCATTA
CCTTTGTTTGTTCTG---CACTTATATTCCCTATTT------------AT
G
>TconTS3FL 
--------------------------------------------------
--------------------------------------------------
--------------------------------------------------
---------------ATGAGCCATTGCTTCGTG-----------------
-CCAGCATGGTCCAAGGCCTTGTGCCTCCTGCTGCTTTCTCACTGCCTTT
AC---TTGGCGCACGCCTCT---------------------------GGA
AACGGACGAACGACACGTGAGTTGTTTCTGGGAGGGGGCCATTGGGTCGT
GGGTAAGGAG------TGCCTTGCCGTTAACGAA---------------G
AAGGTTCCGCCGCC---------CGGACTCTG------------------
------GAATGCAATGGGAACTGCAGCCCC--------------------
-------------------------------GATGAAGACTCACAGAGA-
--CGAAGTGCGGATGACAATGATGGCTTACAGGAGGAGACCATTAATTGC
GTACTAGAGCCCAGATCGAAGCAACTTGGTGTT------GCTAAAGAT--
-ATGGAAGGGAAGCATGTTGTGGACTCATTTCGTATTCCATCGATCGTTG
AA---------GTGGACGGTGTATTAATTACCGTATCTGACGTGCGTTAC
CTCAACTCTAACGAC---------CTTTCTTTTATTGACACG--------
-GTTGCCAGATACAGTGCAGATGGT-------------------------
--GGGAGGACGTGGGAGACTGAAGTAATAATCAAGAATGCTAGAGTGAAT
------GCAGAG------------------CACTCTCGCGTCGTTGATCC
CACTGTTGTTGTCAAAAACAACACCATATTTGTTCTCGTTGGGAGGTACA
ACAAG---AGTGATGCGTACTGGACGTGGCAGGGAGGTGGT---------
GGCGATTGGGAT------ATTCTCATGCACAAGGGCACTGTGACGAAGTC
GCTG---AGAGGTGGGAAACCATCTGTAAACATTGAGTGGGATGAGCCA-
--------------------------------------------------
--------------------------------------------------
--------------------------------------------------
--------------------------------------------------
--------------------------------------------------
--------------------------------------------------
--------------------------------------------------
--------------------------------------------------
--------------------------------------------------
-----------CAAAACTTGAAGTATTTGCTGAGCACAGTTGGTAAGATA
---------------------------------GATGGTAGGTCACTGAT
TCAGTATATTGGCGGAGTTGGCAACTGTGTCGTAACG-------------
-----------------------------------------CCGAACGGT
ACCATCGTACTCCCTGTTCAAGTCCTGAACACGAACAGATCTGTCATGGC
CATGATAATTTACTCAACAGATGAAGGGGAATCGTGGCAGTTTAGCAAGA
GTGCTACA---CCGGTTGGG---ACAACAGAGTCCTCTATTGTGTGG---
--------------------------------------------------
----------TGGGATGACAAACTGCTCCTGAATGGTAGAACAAACAAT-
--------------GATTTAGGCTACCGCAAGGTGTACGAATCAAGCGAC
CTTGGCACAACATGGACAGAAGTCGTTGGGACCATTTCACGCGTGATCGG
AAACTCGCCGGGCCGC---------------------AATCAACCGGGAA
GTTCAGGGAGTTCTATTGCCATAACATTGGAAGGGATGCGTGTGATGCTC
ATAACTCAACCGAAG------------------------AATATA---AA
AGGTTCTTGGCACCGTGACCGT---TTGCAGCTGTGGTTGACGGACGGTA
ATCGCGTGTGGCTGGTGGGGCAGATTTCCGAAGGTGATGAT---AACGGG
---CCCTACAGCTCCCTGTTGTATACGTCGAAT---------------GG
GACCCTCTACTGCTTGTACGAG---CAGGACAAA------GCCGCCGTT-
--------------TTGAGTATC---TACCTTATCAAGCTAGAAGACGAG
CTGGAAAGCATTAAGTCCATAGTGAAGCTATGGAAGGATCAGGACGCGCT
TCTCTCAGGGAACTGTTCCTCACCGGAT----------------------
--GGTGATTATACTGAGGGCTGC---GTCGGCATTCCCACTGCTGGCCTC
GTTGGGCTGCTCTCTGGACCT---------------TCAGATGAGGATGT
ATGGCATGACGCGTACCGTTGTGTCGATGCCAGTGTCGAAAATGTGGTCA
AT------GTTGCAGATGGCCTGCAGCTGAGTGGTTGGAACAGCAGCCGT
GTGCTTTGGCCTGTCAGCAGTCAGGGGCAGGACCAAAAATACCACTTTGC
CAATGTTCACTTCACGTTGGTTGCAAATCTGCGTCTGGTAGGGGCGCCAA
AGGGCGACTTCTCACTGGTGGGGTTTGAGATG------------TACGAA
GGAGAGACGAGGAAAACTGTAAAACTGTCGGCTATAAAGAGCGCCTTTTG
GGAGATGTGTCACACCGATTTAACC---ACGAGGGGATCCAGG-------
--------------------------------------------------
--------------------------------------------------
--------------------------------------------------
-----------------------------GGCTCTCTTCCCTGCGACGAA
GTTCATCAAGTCGCACTCACACTTCGTAATGGTGTG--------------
-------------------------------ATATCTGTTTATGCCAACG
GAAGA---CACCTATCAGTGCTGGATACGAAGGTTGCGGGC---GCCAAT
GAGCTTCTAAATATATCTAACTTCTTTGTTGGGCATCCG-----------
-GGAGTGGGGGGTGCTTTGCCGTGGGGCAGCGCAGTGGTACGAGATGTGC
TGCTCTATAACCGCCCGCTGCATGAGACTGAACTGGAGTCACTTTACCTC
AACGGGGATGTAATAAAAGTGGTGAACCACGGC------GCAGCTGGCAT
ATCCGCTGCTCGT-------------------------------------
-----------------------------------------------GAT
GCTGAACTGCTGCAT-----------------------------------
--------------------------------------------------
--------------------------------------------------
--------------------------------------------------
--------------------------------------------------
--------------------------------------------------
--------------------------------------------------
--------------------------------------------------
--------------------GTCCGAGGAGATGGTGGAGAC---------
AAGCCCGATGCTGTACCATTGAAGCTAGCAATAATTACCGGT--------
-------------------------GATGGTGTGGTGCGGTTCAGAGGG-
-----------CTTTACCAAATGGCTTCTCTCGTG---------------
------------------CTACTTGGATTAATGTTA------------TC
T
>TconTS2FL 
--------------------------------------------------
--------------------------------------------------
--------------------------------------------------
--------------------------------------------------
-ATGCCCTCATAC---CTCCTGCCTGCAGCCGTAGTGCTGTACTGCTTTG
GCGGACTCGTTCCTGCTGCC---------------------------CAG
TGCATCTCAACGACCCGCGAGGCATTCATGGAGGCCGGTCAGTGGTCGGT
AAATAAAGAT------TGTCTCATCACTGCGGAG---------------G
GTAGTCGACGTTCT---------AAGGCTTCAGGCTCTTACGAAAAG---
------------GGATACGCTTCCGTCGAA--------------------
-------------------------------AGTACAACAAAAGATGTGA
AC---------------ACTCGAGGTGGTGTACAGACAAGCGAGGCCTGC
ACGTTGGAACCCGAGGTGCGCGACAAC------TCTACTTCAGGTGATGG
GAAG---GAAAGACATTTGATTCACTCCTTCCGAATTCCCTCACTTGTTG
AG---------ATAGACGGCGTGCTTATCGCGACATTCGATACACGTTAT
CTTCGCGCTTCCGAC---------AGCAGTCTCATAGACACA--------
-GCTATGAAATACAGTGCCGATCAG-------------------------
--GGGAAGACGTGGAAAACTGAAATCATAATAAAAAATGCTAGACTAACT
------GATAAC------------------TTTTCCCGCGTCGTTGATCC
AACGGTTGTTGTTAAGGGTGATAACTTGTTTATTTTTGTTGGGAGGTACA
ACACC---TCATCTACCCCATGGGTCTGGCAGAAAAACGGC---------
AAAGACTGGGAT------GTACTGTTGTACAAGGCCAAGGTAAGGAAGGA
ATCA---GCGGGTGGGGTACCATCAGTGAGCTTTACATGGGACGAACCC-
--------------------------------------------------
--------------------------------------------------
--------------------------------------------------
--------------------------------------------------
--------------------------------------------------
--------------------------------------------------
--------------------------------------------------
--------------------------------------------------
--------------------------------------------------
-----------CTATACCTGAAGCATCTGCTCACCTCTGTCGGTAAAATA
---------------------------------GACGGCAGGTCCCTCAT
ACAATACATTGGTGGCGTTGGAAATGGTATTGTAACA-------------
-----------------------------------------CCGAAAGGT
ACTATCGTGTTTCCAGTTCAGGTTTTAAACACCAACAAATCCGTCATGAA
CATGCTTCTGTATTCAAGTAACGACGGAAAAACCTGGGAGTTCAGCAAAA
CTTCCACA---CCCGCGGGC---ACAACTGAGGCCTCCCTTGTTTGG---
--------------------------------------------------
----------TGGGATGGACAACTACTTCTCACAAGCAGAACAACTCCG-
--------------GATGTCGGCAGCCGCAAAGTATATTTAACAAGCGAC
CTCGGAACTTCATGGAATGAAGCGATCGGAAGTATCTCTCGTGTAATTGG
TAACTCGCGGTACCGT---------------------AACGATCCTGGGG
GGTCAGGTAGCTCAATTGCCATAACTGTGGAGGGAGTACCGGTGATGCTC
GTTACTCACCCGGAA------------------------AATGCG---AA
GGGTAGGTGGAATCGCGACCGA---ATGCGACTGTGGCTCACGGACGGCA
ATCGGATGTGGCTTGTTGGACAGATTTCTGAAGGGGACGAC---AACAGT
---GCCTACAGCTACCTGTTATACACTAAAAAT---------------GG
GACGTTATTGTGTCTCTACGAG---CGAAACATT------CGTGAGATA-
--------------TACAGCATT---TATCTAGCCCGGCTGGAGGATGAG
ATGGAGGATATAAAGTCAACTGTGAGGCTATGGAAAGCGCATGACGAGCT
CCTGTCGGGAGACTGTCAACTGAAC-------------------------
--AAAAAGCGCCGGAGCGGCTGC---ACAGGCATTCCTATCACCGGCCTC
GTTGGACTTCTCGCGGGCCTT---------------CCGAGGAAAAGTGT
TTGGCCAGATGCATATAATTGTGTGGATGCCAGTATATCCAAGAATAACA
AG---CAAGTCTCCCACGATCCGCCATCGAGAAGCACCATGAAGCGGCGT
GTGGTGTGGCCAGTGGGTGATCAAGGTCAAGACCAACGATACCACTTTGT
CAACACCCACTTTACCTTCGTCGCAACCATCTATTTTGATCGAGCGCCAC
AG---GAGGTTTCACTGATGGGATTCGAAAAC------------AATGAA
---GAAAGTACTAAAACTCTGACAGTTTCCATC---GGGAACGGAAGGTT
GGTCTTGACGTATGGAGGTCTGCTC---GAGGAAATCCCTATG-------
--------------------------------------------------
--------------------------------------------------
--------------------------------------------------
-----------------------------ACGCGGCTGGACTGGAGTGTA
ACACATCAGGTCGCGCTGACACTTCATAATGGGGAG--------------
-------------------------------GTGAGCCTGCACGTTGATG
GGAACCCTTCGATTGCGAACGTAAGACTGAAGCTCCACGGG---CCTGAC
AGGCTACTAAACATCTCCAACTTGTTTACTTCAACCCCG-----------
-GCCCCCGTCAAAACCGGTAAAGGTAGCACGGTTACCGTGAATAATGTCA
TCCTGTACAACCGTATGCTAAACGAAACCGAACTTGCACGTTTATTCAAC
AGCAGGGACCTCATCGATGAAGTGGGAGAT------GTGCATCCCGTGTC
TGGATCCCTGGAG-------------------------------------
-----------------------------------------------GTG
CTGTTCCAGGGC--------------------------------------
--------------------------------------------------
--------------------------------------------------
--------------------------------------------------
--------------------------------------------------
--------------------------------------------------
--------------------------------------------------
--------------------------------------------------
--------------------------------------------------
--------------------------------------------------
--------------------------------------------------
-----CCCATGGACAAAGATTGCGAAATGAAACGTACCACCCTGGAT---
------------------AGCCCGCTGGGCAAACTG------------GA
A
>TcruFL 
ATGGGGAGG-----------------------------------------
--------------------------------------------------
--------------------------------------------------
------------ACAGTCGTTGGGGCCAGT---AGGATGTTC--------
-------TGGCTAATGTTTTTCGTGTCGCTTCTTCTTGCGCTCTGCCCCA
GCGAGCCCGCGCACGCCCTG---------------------------GCA
CCCGGATCG-----------------------------------------
--------------------------------------------------
--------------------------------------------------
--------------------------------------------------
--------------------------------------------------
-----------AGCCGAGTTGAGCTGTTTAAGCGGCAA------------
------------AGCTCGAAGGTGCCATTT---------GAAAAGGACGG
CAAAGTCACCGAGCGGGTTGTCCACTCGTTCCGCCTCCCCGCCCTTGTTA
AT---------GTGGATGGGGTGATGGTTGCCATCGCGGACGCTCGCTAC
GAAACATCTAATGAC---------AACTCCCTCATTGATACG--------
-GTGGCGAAGTACAGCGTGGACGAC-------------------------
--GGGGAGACATGGGAGACCCAAATTGCCATCAAGAACAGCCGTGTATCG
------TCA---------------------GTTTCTCGTGTGGTGGTTCC
CACAGTGATTGTGAAGGGCAACAAGCTTTACGTCCTGGTTGGAAGCTACA
ATAGT---TCGAGAAGCTACTGGACGTCGCATGGTGATGCG---------
AGAGACTGGGAT------ATTCTGCTTGCCGTTGGTGAGGTCACGAAGTC
CACT---GCGGGCGGCAAGACAACTGCGAGTATCAAATGGGGGAGCCCC-
--------------------------------------------------
--------------------------------------------------
--------------------------------------------------
--------------------------------------------------
--------------------------------------------------
--------------------------------------------------
--------------------------------------------------
--------------------------------------------------
--------------------------------------------------
-----------GTGTCACTGAAGAAGTTTTTTCCGGCA------GAAATG
---------------------------------GAAGGAATGCACACAAA
TCAATTTCTTGGCGGTGCGGGTGTTGCCATTGTGGCG-------------
-----------------------------------------TCCAACGGG
AATCTTGTGTACCCTGTGCAGGTTACGAACAAAAGGAAGCAGGTTTTTTC
CAAGATCTTCTACTCGGAAGACGAGGGCAAGACGTGGAAGTTTGGGAAGG
GCAGGAGC---GATTTTGGC---TGCTCTGAACCTGTGGCCCTTGAG---
--------------------------------------------------
----------TGGGAGGGGAAGCTCATCATAAACACCCGAGTTGAC----
-----------------CGGGCACGCCGTCTGGTGTACGAGTCCAGTGAC
ATGGGGAATACGTGGGTGGAGGCTGTCGGCACGCTCTCGCGTGTGTGGGG
CCCCTCACCAAAATCG---------------------GACCAGCCCGGCA
GTCAGAGCAGCTTCACTGCCGTGACCATCGAAGGAATGCGTGTGATGCTC
TTCACACACCCGCTG------------------------AATTTT---AA
GGGAAGGTGGCTGCGCGACCGA---CTGAACCTCTGGCTGACGGATAACC
AGCGCATTTATAACGTTGGGCAAGTATCCATTGATGATGAA---AATGCC
---GCCTACAGCTCCGTCCTGTAC---AAGGAT---------------GA
TAAGCTGTACTGTTTGCATGAG---ATCAACACT------AACGAGGTG-
--------------TACAGCCTT---GTTTTTGCACGCCTGGTTGGCGAG
CTACGGATCATTAAATCAGTGCTGCAGTCCTGGAAGAATTGGGACAGCCA
CCTGTCCAGCATTTGCACCCCTGCTGATCCAGCCGCTTCGTCGTCAGAGC
GT---------------GGTTGTGGTCCCGCTGTCACCACGGTTGGTCTT
GTTGGGTTTTTGTCCGGCAAT---------------GCCTCCCAAAACGT
ATGGGAGGATGCGTACCGCTGCGTCAACGCAAGCACGGCAAATGCGGAGA
GG------GTTCCGAACGGTTTGAAGTTTGCGGGGGTT---GGCGGAGGG
GCGCTTTGGCCGGTGAGCCAGCAGGGGCAGAATCAACGGTATCGTTTTGC
AAACCACGCGTTCACGCTGGTGGCGTCGGTGACGATTCACGAGGTTCCGA
GCGTCGCGAGTCCTTTGCTGGGTGCGAGCCTG------------GACTCT
TCTGGTGGCAAAAAACTCCTGGGGCTCTCGTACGACAAGAAGCACCAGTG
GCAGCCAATATACGGATCAACG------CCGGTGACGCCGACG-------
--------------------------------------------------
--------------------------------------------------
--------------------------------------------------
-----------------------------GGATCGTGGGAGACGGGTAAG
AGGTACCACGTGGTTCTTACGATGGCGAATAAAATT--------------
-------------------------------GGCTCCGTGTACATTGATG
GAGAA---CCTCTGGAGGGTTCAGGGCAGACCGTTGTGCCA---GACGGG
AGGACGCCTGACATCTCCCACTTCCACGTTGGCGGGTAT-----------
-AAAGGGAGTGATATGCCAACCATAAGCCACGTGACGGTGAATAATGTTC
TTCTTTACAACCGTCAGCTGAATGCCGAGGAGATCAGGACCTTGTTCTTG
AGCCAGGACCTGATTGGCACGGAAGCACAC------ATGGACAGCAGCAG
CGACAGCAGTGCCCACGGTACGCCCTCGACTCCCGCTGACCGCAGTGCCC
ACAGTGCGCCCTCGACTCCCGTTGACAGCAGTGCCCACGGTACGCCCTCA
ACTCCCGTTGACAGCAGTGCCCACAGTACGCCCTCAACTACCGTTGACAG
CAGTGCCCACAGTACGCCCTCAACTCCCGTTGACAGCAGTGCCCACAGTA
CGCCCTCAACTACCGTTGACAGCAGTGCCCACAGTACGCCCTCAACTACC
GTTGACAGCAGTGCCCACAGTACGCCCTCAACTCCCGTTGACAGCAGTGC
CCACAGTACGCCCTCAACTACCGCTGACAGCAGTGCCCACAGTACGCCCT
CGACTCCCGCTGACAGCAGTGCCCACAGTACGCCCTCGACTCCCGTTGAC
AGCAGTGCCCACAGTACGCCCTCGACTCCCGCTGACAGCAGTGCCCACAG
TACGCCCTCGACTCCCGTTGACAGCAGTGCCCACAGTACGCCCTCAACTC
CCGTTGACAGCAGTGCCCACGGTACGCCCTCGACTCCCGCT---------
---GGTAACGGTGCCACTCGTATGTTTTTGATTTTGCCCGATGGCGCTGC
A------------------------CTTTCGGCTTTTTCGGGC-------
-----GGAGGGCTTCTTCTGTGTGCGTGTGCTTTGCTGCTG---------
------------------------CACGTGTTCTTTACGGCAGTTTTTTT
C
>Tran_180FL 
--------------------------------------------------
--------------------------------------------------
--------------------------------------------------
------------------------------------ATGTCC--------
-------TGGCTAGCGGTTTTCGTGCCGCTTTTCCTCATGGCCTGCGCCA
GCGAGCCCGCCAGCGCCTTG---------------------------GCG
CCCGGCTCA-----------------------------------------
--------------------------------------------------
--------------------------------------------------
--------------------------------------------------
--------------------------------------------------
-----------AGCCGAGTTGAACTGTTTAAGCGGAAG------------
------------AATTCCACGGTGCCATTTGAG------GAGAGTAATGG
CACGATCAGGGAGCGGGTAGTTCACTCGTTCCGCATTCCCACCATTGTCA
AC---------GTGGATGGGGTGATGGTTGCCACTGCGGATGCCCGCTAC
GAAACATCCTTCGAC---------AATTCCTTCATTGAGACT--------
-GCCGTCAAGTACAGCGTGGACGAT-------------------------
--GGGGCGACATGGAACACCCAAATTGCGATCAAGAACAGCCGCGCCTCG
------TCC---------------------GTTTCCCGTGTGATGGACGC
CACAGTGATCGTGAAGGGGAACAAGCTGTACATCCTGGTGGGAAGCTTCA
ATAAG---ACACGAAACTCGTGGACGCAGCACCGTGATGGG---------
AGCGACTGGGAA------CCGCTTCTCGTCGTTGGTGAGGTCACGAAGTC
CGCT---GCGAACGGCAAGACAACCGCAACTATCAGTTGGGGGAAGCCT-
--------------------------------------------------
--------------------------------------------------
--------------------------------------------------
--------------------------------------------------
--------------------------------------------------
--------------------------------------------------
--------------------------------------------------
--------------------------------------------------
--------------------------------------------------
-----------GTGTCTCTGAAGCCATTGTTTCCGGCG------GAGTTT
---------------------------------GATGGGATCCTCACGAA
GGAGTTCATTGGCGGTGTGGGGGCTGCCATCGTGGGG-------------
-----------------------------------------TCCAATGGG
AACCTTGTGTACCCTGTGCAAATTGCGGACATGGGGGGGCGAGTCTTCAC
CAAGATCATGTACTCAGAGGACGATGGCAACACGTGGAAGTTTGCGGAGG
GCAGGAGC---AAGTTTGGC---TGCTCTGAACCGGCAGTCCTCGAG---
--------------------------------------------------
----------TGGGAGGGGAAACTCATCATAAACAATCGTGTTGAT----
-----------------GGGAACCGTCGCTTGGTCTACGAATCGAGCGAC
ATGGGAAAGACGTGGGTGGAGGCTCTCGGCACACTCTCTCACGTGTGGAC
CAACTCACCAACATCG---------------------AACCAGCAGGACT
GTCAGAGCAGCTTCGTTGCTGTGACGATCGAAGGGAAGCGTGTGATGCTC
TTCACCCACCCGCTG------------------------AACCTC---AA
GGGGAGGTGGATGCGCGACCGC---CTGCACCTTTGGATGACGGACAATC
AGCGCATCTTTGACGTTGGGCAGATATCCATTGGCGATGAA---AATTCC
---GGTTACAGCTCCGTCCTGTAC---AAGGAT---------------GA
TAAGCTGTATTCTCTGCACGAG---ATCAACACC------AACGACGTG-
--------------TACAGCCTT---GTCTTTGTGCGCTTCATTGGCGAG
CTGCAGCTCATGAAGTCCGTGGTGCGGACCTGGAAGGAGGAGGACAACCA
CCTCGCCAGCATTTGCACCCCTGTTGTTCCCGCCACTCCGCCGTCAAAGG
GC---------------GGCTGTGGCGCTGCTGTTCCCACTGCAGGCCTT
GTTGGCTTTTTGTCTCACAGT---------------GCCAACGGGAGCGT
CTGGGAGGACGTGTACCGCTGCGTCGACGCAAACGTGGCCAATGCGGAGA
GG------GTTCCCAACGGTTTGAAGTTCAATGGGGTC---GGTGGAGGG
GCGGTTTGGCCGGTGGCTCGGCAGGGGCAGACCCGACGGTACCAGTTCGC
AAACTACCGGTTCACGCTGGTGGCGACGGTGACGATTGACGAGCTTCCGA
AGGGGACGAGTCCTTTGCTGGGGGCGGGTCTG------------GAAGGC
CCCGGCGACGCCAAGCTCCTGGGGCTGTCGTACGACAAGAATCGCCAGTG
GCGACCACTGTACGGAGCGGCG------CCGGCGTCGCCGACA-------
--------------------------------------------------
--------------------------------------------------
--------------------------------------------------
-----------------------------GGATCATGGGAACTGCACAAG
AAGTACCACGTGGTTCTCACGATGGCGGACAGGCAG--------------
-------------------------------GGCTCTGTGTACGTTGATG
GCCAG---CCTCTGGCGGGTTCGGGGAATACCGTCGTGCGG---GGCGCG
ACATTGCCCGACATTTCCCACTTCTATATTGGCGGGCCT-----------
-CGGAGTAAGGGTGCGCCCACGGACAGCCGCGTGACGGTGACCAACATTG
TTCTCTACAACCGTCGGCTGAACTCCAGCGAAATCAGGACTCTGTTCTTG
AGCCAAGACATGATTGGCACGGATGGC-----------------------
--------------------------------------------------
--------------------------------------------------
--------------------------------------------------
--------------------------------------------------
--------------------------------------------------
--------------------------------------------------
--------------------------------------------------
--------------------------------------------------
--------------------------------------------------
--------------------------------------------------
--------------------------------------------------
------------------------------------------GGCGCTGG
C------------------------ACTGCCGCT----------------
--------------------------------------------------
--------------------------------------------------
-
>Tb_480FL 
---------ATGGAACGCCTGCAGGTGCGCATGGGCACCCTAAGCCTGAC
GAGC----------------------------------------------
--------------------------------------------------
---------CCATTTTCCATGTTAGCATATCCG-----------------
-TTTTTACCGTGCACAGTGGTGATACTATCTGTTTTGTCATTTTGCTGCG
GC---ATCGTGTCCTCCAAG---------------------------ATC
TATGAGAAGACGACGCGTGAGGTGTTTCTGGAAGGTGGCCGGTGGGTGAG
GAAGAGTGAA------TGGGAA---AAGGGCAGT---------------T
GGAAAACCTCCCCC---------GAGTGGAACGCCGGCTAT---------
------GAATGGTGGGCGTGGTGCATGGAC--------------------
-------------------------------TCGGTTGCTAAAGAAGCTA
AGGGAGAAGTTTGCAGGAAGGAGTGGCTTTCTCAGAGGAAGAAAGGATAC
ACGCTGGTGCCGAGGACGAAAGTTCCATTTAGG------GAGAAGAATGG
AACGCAATGGATGCGCAACGTTCACTCTTTCCGTGTCCCTTCGTTTGTTG
AA---------GTCAGTGGTGTGTTGGTGGGCATCGCCGACGTACGGTAC
ATTTCATCTGCTGAT---------TTCACCTTCACTGAGACA--------
-GTTGCCAAGTACAGTGCTGATGGT-------------------------
--GGGGATACTTGGAAGACTAAAGTCATCATTGAGAACAGTCGTGTTAAC
------ACTAAT------------------TTTTCCCGAGTTGTAGATCC
CACAGTCGCCGTCAAAGGAAACAATATATTCGTTCTCGTGGGAAGGTACA
ACACT---TCCAGTAAGTATTGGACGTGGCAGCATTACGGC---------
GAAGACTGGGAT------ATACTCATGTACAAGGGTACTGTCATCAAAGA
GGAA---AAAGATGGTAATGTAACTGCGAGCATTACATTTGAGGCTCCC-
--------------------------------------------------
--------------------------------------------------
--------------------------------------------------
--------------------------------------------------
--------------------------------------------------
--------------------------------------------------
--------------------------------------------------
--------------------------------------------------
--------------------------------------------------
-----------CAGAACCTGAAGTTTCTCTTAGCAACGGTGCCCTCACCA
---------------------------------GGTGGGCACCCCCCATC
CCAGTTTCTTGGTGGCGTAGGGAACGCTGCCGTAACG-------------
-----------------------------------------CCAGACGGC
GCCATTGTATTTTCTGTCCAAGTCAAGAATACATGGAACCATGTTGTAGG
AAAACTTTTGTACTCAACTGATGATGGCAAAACATGGCACTTCGGTGCGG
GAGAAACA---CCGGTCGGT---TCAACTGAATCTTCCGTGGTTTGG---
--------------------------------------------------
----------TGGAAAGACAGGTTGTTAGTGAATGCCAGAACGGCCGAA-
--------------TATGTAGGTTACCGCAGGGTGTTTGAAACGAGTGAC
CTAGGGAATACGTTGAAGGAATCCATCAGTACTCTTTCCCGAGTGATAGG
CAACTCGCCGCTTCGT---------------------AACCAGCCTGGTA
GTTCAGGAAGTGCTATTTCCATAACTGTGGAGGGCATGGATGTCATGCTA
ATTTCTCAGCCAAAA------------------------AATGAG---AA
GGGGAGTTTCTCGCGTGACCAT---CTCCAGTTATGGTTAACGGACGGCA
CTCGTGTATTCCTTGTCGGACAGATATCTCAAGGTGACGAC---AACAGT
---CCATACAGCTCCTTACTATACACGAGCGAT---------------GG
CAAACTTTACTGCCTATATGAG---CAGAAAATC------GAAGAGGTT-
--------------TTCACTATT---TACCTTGCACGTCTTGTGGATGAG
ATGAAGATGATTAAACGGGTCGTGTTGTTATGGAAGGCACAGGATGCTCT
GTTGGTGGGTGACTGTCTTTCATCGGTT----------------------
-----GGAGGAACGAGACCTTGT---AAGGGGATACCAGTTGGTGATCTT
GCCGGGTTGCTTACCGGACCC---------------GCAGTTGGACATGT
GTGGCCTGACGTGTACAAGTGTGTAAATGCAAGTGTCAGTGGAGCTGTGG
AC------AACAAACGTGGCGTCGTATTAGGTGGTACCAGTGGAAGCAGT
GTAGTGTGGCCGGTTAGTGAGCAAGGGCAAGACCAACGGTACTACTTTGC
CAACACCCATTTCACAATTGTGGCGACGGTGCAGTTTGGCGCGGTGCCTC
AAAGGGACACTCCATTAATTGGTTTTGTGAAT------------GGAGAA
AAGAATGCTAATAAACTCTTTATTCTTTCGATT---GAAAATACGAGATG
GACTCTGATGTACGGAGAAAAATGCAGCGAAGGTTCTCCGGTG-------
--------------------------------------------------
--------------------------------------------------
--------------------------------------------------
-----------------------------CCGTCA---AATTTGGAAGAG
ACTCACCAGATTGCACTAGCATTGCAAGATGGTTTG--------------
-------------------------------GTTGTTGCATACGTTGACG
GCAAACTAGCGGTTGCTGCAATTAATGTTAGTGAGTCCGAT---CGTGTC
GACCTTCTAAACATTAGGCACTTTTTCGTTGGAACCCCA-----------
-GCGTCCTCTGATCTCTCGGATCACACATCCATAACTGTACACAGTGTGC
TCCTGTACAACCGAAGGTTGAGCGAAGGGGAACTACAGTTGGTGTTCACC
AACAGGGAGGTGATCCGTGCAGCCAACCCGACG------ACGCCGCTTCC
TGTGTCTTCAAGA-------------------------------------
-----------------------------------------------GTC
GCTGCGGGGGCTGGC-----------------------------------
--------------------------------------------------
--------------------------------------------------
--------------------------------------------------
--------------------------------------------------
--------------------------------------------------
--------------------------------------------------
--------------------------------------------------
--------------------------AGGCAGTCACATGAC---------
---GGTGTGTTTTTTACGTTTGGTGACCATGTTTCTTCAGTAAGATCGAG
A---------------TACAGTGACGGGGGTATATTGGAATATGTTTATC
TTTTGTCCGTAATTTCTTTGTGTGCGTTGACACTTTTTATATTAACACTC
GTCTTCCAAAGACGGCGGGACGTGGTTCCTACTAAT------------AT
T
>V_choFL 
--------------------------------------------------
--------------------------------------------------
--------------------------------------------------
--------------------------------------------------
--------------------------------------------------
--------------------------------------------------
--------------------------------------------------
--------------------------------------------------
--------------------------------------------------
--------------------------------------------------
--------------------------------------------------
--------------------------------------------------
--------------------------------------------------
-------------------------CCAGACCGTATACCGTCCATTGTAG
CAAGTAGCGTAACACCAGGGGTGGTAACCGCATTTGCAGAGAAACGTGTG
GGGGGAGGAGATCCC---------GGTGCTCTGAGTAATACCAATGACAT
AATCACTCGTACCTCACGAGATGGC-------------------------
--GGTATAACTTGGGATACCGAGCTCAACCTCACTGAGCAAATCAATGTC
------AGTGAT------------------GAGTTTGATTTCTCCGATCC
TCGGCCTATCTATGATCCTTCCTCCAATACGGTTCTTGTCTCTTATGCTC
GATGG---CCG---------ACCGATGCCGCTCAAAACGGA---------
GATCGAATAAAA------CCATGGATGCCAAACGGTATTTTTTACAGCGT
CTAT---GATGTTGCATCAGGGAACTGGCAAGCGCCTATCGATGTTACCG
ATCAGGTGAAAGAACGCAGTTTCCAAATCGCTGGTTGGGGTGGTTCAGAG
CTGTATCGCCGAAATACCAGCCTAAATAGCCAGCAAGACTGGCAATCAAA
CGCTAAGATCCGAATTGTTGATGGTGCAGCGAACCAGATACAAGTTGCCG
ATGGTAGCCGAAAATATGTTGTCACACTGAGTATTGATGAATCAGGTGGT
CTAGTCGCTAATCTAAACGGTGTTAGTGCTCCGATTATCCTGCAATCTGA
ACACGCAAAGGTACACTCTTTCCATGACTACGAACTTCAATATTCGGCGT
TAAACCACACCACAACGTTATTCGTGGATGGTCAGCAAATCACAACTTGG
GCTGGCGAAGTATCGCAGGAGAACAACATTCAGTTTGGTAATGCGGATGC
CCAAATTGACGGCAGACTGCATGTGCAAAAAATTGTTCTCACACAGCAAG
GCCATAACCTCGTGGAGTTTGATGCTTTCTATTTAGCACAGCAAACCCCT
GAAGTAGAGAAAGACCTTGAAAAGCTTGGTTGGACAAAAATTAAAACGGG
CAACACCATGAGTTTGTATGGAAATGCCAGTGTCAACCCAGGACCGGGTC
ATGGCATCACCCTTACTCGACAACAAAATATCAGTGGCAGCCAAAACGGC
CGCTTGATCTACCCAGCGATTGTGCTTGATCGTTTCTTC---TTGAACGT
CATGTCTATTTACAGTGATGATGGCGGTTCAAACTGGCAAACCGGTTCAA
CACTCCCTATCCCCTTTCGC---TGGAAGAGTTCGAGTATCCTAGAAACT
CTCGAACCTAGTGAAGCTGATATGGTTGAACTCCAAAACGGTGATCTACT
CCTTACTGCACGCCTTGATTTTAACCAAATCGTTAATGGTGTGAAC----
-----------------TATAGCCCACGCCAGCAATTTTTGAGTAAAGAT
GGTGGAATCACGTGGAGCCTACTT---GAGGCTAACAACGCTAACGTCTT
TAGCAATATCAGTACT---------------------GGTACCGTTGATG
CTTCTATTACTCGGTTC---GAGCAAAGTGACGGTAGCCATTTCTTACTC
TTTACTAACCCACAAGGA---------------------AACCCT---GC
GGGGACAAATGGCAGGCAAAAT---CTAGGCTTATGGTTTAGCTTCGATG
AAGGGGTGACATGGAAAGGACCAATTCAACTTGTTAATGGT---GCATCG
---GCATATTCTGATATTTATCAATTGGATTCGGAA--------------
--------------------------------------------------
--------------------------------------------------
--------------------------------------------------
--------------------------------------------------
--------------------------------------------------
--------------------------------------------------
--------------------------------------------------
--------------------------------------------------
--------------------------------------------------
-------AATGCGATTGTCATTGTTGAAACGGATAATTCAAATATGCGAA
TTCTTCGTATGCCTATCACATTGCTAAAACAGAAG---------------
--------------------------------------------------
--------------------------------------------------
--------------------------------------------------
--------------------------------------------------
--------------------------------------------------
--------------------------------------------------
--------------------------------------------------
--------------------------------------------------
--------------------------------------------------
--------------------------------------------------
--------------------------------------------------
--------------------------------------------------
------------------------------------------CTGACCTT
ATCGCAA-------------------------------------------
--------------------------------------------------
--------------------------------------------------
--------------------------------------------------
--------------------------------------------------
--------------------------------------------------
--------------------------------------------------
--------------------------------------------------
--------------------------------------------------
--------------------------------------------------
-----------------------------AAC------------------
--------------------------------------------------
--------------------------------------------------
--------------------------------------------------
--------------------------------------------------
-
>Tb_350FL 
--------------------------------------------------
--------------------------------------------------
--------------------------------------------------
--------------------------------------------------
-ATGGCATCCTACATGTTGTTGCTAGTTGCCATTGTTTGGCACTGCTGTA
GT---GTACTGGTTGTCGAT---------------------------GCA
AAAGAAGGTACTACCCGTGAGATGTTTTTAGGGGGTGGGTTGTGGGTAGT
TAACGAGGGA------TGCTTA----------------------------
--------------------------------------------------
--------------------------------------------------
-------------------------------AGTGTGGGGAAGGACCCTA
AAAGCACTTAT---------------------CGGGGAAGTAGACGCTGC
ATACTGGAACCCAAAGATACTAGTCCTAACATA------AGGAAGGAAGG
G---------ATGAAGGACGTTCATTCGTTCCGCATACCCTCACTCATTG
AG---------GTTGACGGCGTAATAATTGGTATCGCGGATTGTCGATAC
ACATCGTCTGAGGAC---------TTCGCATTTATTGACACG--------
-GTTGCGCGATACAGTGCGGATGGT-------------------------
--GGTCGTACGTGGAAGACCGAGATTATTTTTGAGAACGCCCGCGTAAAT
------AAGGAC------------------CACTCCCGCGTCGTGGACCC
CACAGTTGTTGTAAAGAACAACACGGTATTTGTTCTGGTAGGAAGGTACA
ACAAC---TCCAAAACGTGGTGGCCGCTAATGAACGACGGC---------
GATGACTGGGAT------ATACTGATGTACAAGGGCACTGTTCAGAAGAC
AGTGGATGAGAGCGGCAATGCGAGTGCAACCATTGTATGGAAGGATCCC-
--------------------------------------------------
--------------------------------------------------
--------------------------------------------------
--------------------------------------------------
--------------------------------------------------
--------------------------------------------------
--------------------------------------------------
--------------------------------------------------
--------------------------------------------------
-----------CAGTACCTGAAATCGTTGTTAGGCACCGTTGGGAAAATA
---------------------------------AACGGCCGTTCACTCAT
TCAGTACCTTGGTGGTGTGGGTAACGGTATCGTGACG-------------
-----------------------------------------CCGAATGGT
ACGGTTGTATTCCCCGTGCAGATTTTAAATACTGAAAATTATCTTGCCGC
AATGATATTATATTCTGATGATGACGGGAAGACGTGGGAGTTTAGCAAGG
GTGCAACT---CCTATTGGC---ACAACTGAGTCCTCCATTGTGTGG---
--------------------------------------------------
----------TGGGGCGAGAGGCTTCTGCTCAATGGGAGAACAGACAGGC
CTCAAAGCAACGTTGATGCCGGGTACCGCAAGGTGTTCGAATCTAGTGAC
ATGGGGGCAACTTGGGTTGAATCACTAGGAACCATTTCTCGCGTTATTGG
CAACTCACCGGAACGT---------------------AACCAACCAGGCA
GCTCGGGTAGTTCGATCAAAGTAACCTTTGACGATGTGCCTGTGATGCTT
GTCACCCAGCCAAAG------------------------AATATT---CA
TGGCAAGTGGATACGTGATCGG---CTGCAACTGTGGTTGACTGATGGTA
ACCGTGTGTTCTTCGTTGGACAGATTTCTGTGGGTGATGAC---AGCAGT
---CCATATAGCTCCCTGTTGTACACAAAGACT---------------GG
GGAGTTACACTGCCTGTACGAG---CAAATAGTT------GATAGTGGC-
--------------GTCAACATC---TACCTTACGCACCTCGTTGATGAA
CTGGAGCTTATCCGGTCGACCGTAAGGCTGTGGAAAGCACAAGACAGACT
GCTGGCTGGTACGTGTTCTTCAGATGTC----------------------
-----ACCGATGAAACCACCTGC---ACTGGGATCCCCACTGCCGGTCTC
GTTGGCTTGCTTGCTGGGCCC---------------GCAGTCGGAACTGT
GTGGTCTGACGCTTACCAGTGCGTGAACGCTAGTGTGGGTGGTGCTGCCG
TT------ATTGATGATGGATTGCAGCTAAGTGGCAAGAATGACAGCAGT
GTGTCATGGCCCGTGAGCGAGCAGGGGCAGGACCAACGTTATCACTTTGC
TAATACTCACTTTACGCTTGTGGTGACAGTGCAACTTGCGGAAATCACGC
AGAATGAGACGTCGTTGGTGGGGTTTGTGACG------------CATGAT
GGACAGACCAGCAAGTACATTACGCTATCCCTTGTGAAGGATGTT---TG
CCGGCATGGCGCTGGTCAGGTTTCGGGTGCGGTAGAAGACGAG-------
--------------------------------------------------
--------------------------------------------------
--------------------------------------------------
-----------------------------CAGTCTCCCGGTACGAATGGG
ATCCACCAGGTTGCGCTCACGTTGAGTGCTGGGAAG--------------
-------------------------------GTTTTCGCTCATCTTGATG
GAAAG---CACCTGCCTGATATGGACACCATAGTTACAGGT---GCTGGT
AAACTGCTTAACATCTCCCGCTTCTTCGTTGGTCATCCT-----------
-GGCGTACAGGATGTGGCAGCAGGTGATGGTGTAGTTGTGAAGAACGTGC
TCCTGTATAATCGGCAACTGAGCGGGAGTGAGCTGCGGTCTCTTTATCTT
AATAACAATGTGATCGCGGTATCTCAACTGTCA------CCGGAGGGGAG
ATCACCCTCTCTG-------------------------------------
-----------------------------------------------CTT
AAAGATATTGCTGAG-----------------------------------
--------------------------------------------------
--------------------------------------------------
--------------------------------------------------
--------------------------------------------------
--------------------------------------------------
--------------------------------------------------
--------------------------------------------------
--------------------GGTATTGGAAACGAGATGAAT---------
---GAAAACTGCGCGTCATTGAAACTCGTTGTTATCTCCGATGGGGGCGT
G-------------------------------------------------
-----------------------------CGGGTGCATCGGTTACTTTAC
CTGTTGATGGGTCTTGGACTGCTCCAGTTACTGTCA------------GC
A
>TvY_450FL 
--------------------------------------------------
-------------------ATGCATTGTAGACTGATAGGCTTTCGTGATT
TTTGTGGC------ACCTGCCTAATGTTGAGGAAGAGC------------
------------AGGCGCGCGCGTGTCTTGGCA-----------------
-GCAATGCCGCGT---ATGGTGTTGGCGCTCCTCCTGCTGTATGGTTGTG
TC---ACAGTGCTCTCAACGCTCTCCGGCGGTGCATTCTTCAACACGCGT
GCTGCAAGCAATACTCGCGTGCTCTTTCTGGCCGGCGGTAAATGGGTGAA
GAAGGAC---GCACCTCTCACACCGCCACCTGGGCCAATGTACCCCTGGT
GGGACGAGGCGCCTAGCAGGGAGAAGTGGGTGAGTTCATGGAATGCGAGG
TGGAGTGATTGGGACACATGGAAGAAGCAGTCAGACCACAGAACGGACTG
GTGGGTGGCGTGGTGGGGCATCTCAACATATGGATATGATGCTTGG---C
AGTGGAGCTTCGAGCGACCGGAGTGGCGCAAGCGTTGGTACAATGGCTAT
CGCCAGCAGTGGAGAACGACGTTGCCCTATGTT------GAGAAGGATGG
CACCGTGTGGAATAGGACAGTGCATTCGTTCCGCGCTCCATCTATGGCTG
AG---------GTGGACGGTGTGCTGGTTGCGATTGCGGATGCCCGGTAC
CGGTCCTCAACCGAC---------TACCACCTGACTGACATT--------
-GTCGCGAAGTACAGCGCCGATGGT-------------------------
--GGGAAGACGTGGAAGACGGAGGTGATCATACGAAACCCTCAGGTGAAT
------CCAGTG------------------TACTCCCGTGTTGTGGACCC
CACTGTTGTGGTGAAGGGGAACAAGATCTTTGTACTTGCTGGCATGTTCT
ATAAC---ACTTACGGCTACTGGTCGTGGCACGCTAACTCG---------
TCAGATTGGGAT------GCTGCCATGTACGTGGGCGATGTAGAGAAAAC
AGTA---GCTGATGGTGTGCCCGCTGCGACCATCACGTGGAAGAAGCTT-
--------------------------------------------------
--------------------------------------------------
--------------------------------------------------
--------------------------------------------------
--------------------------------------------------
--------------------------------------------------
--------------------------------------------------
--------------------------------------------------
--------------------------------------------------
-----------CGGACGTTCAAGGAAGAGTACCTGAGCAGATACCAATAC
AACGTGAAGCCAGATTACGAGTGGGACACAGACATCTCCTGGGAGCCCAG
TCACTTCCTTGGTGGTGTGGGTCACGGGATTGTGACGAGTACCGATCTGT
ACAAG---GAAATGGCAGATGGGCAGAGGGAGAAGGTCGCAGACAAGGGT
GTCATCATAATTCCCATTCAGATAAAGCAAGGCACCTTCAAGGTCGCCGC
GACAATTCTCTACTCGAAGGATGATGGGAAGACGTGGAAGTTCGGAGATG
GACGGACG---CCGATCCAC---ACCACGGAGTCTTCGGTGGTGGAG---
--------------------------------------------------
----------TGGAAGGGCATGTTGCTGCTGAACGCCAGGTCTGAC----
-----------------AGTGGCTTTCGCAAGGTGTTCACGAGCGATGAC
ATGGGGAATAACTGGGAGGAGTAC---TGGAAGCTCTCGAAGGTGTGGGG
GAACGCGCCGTCACGC---------------------AGGGCGCCTGGGA
GTTCGAGTAGCACCATCAAAGTGAACATTGAAGGAAGAGACCTGATGCTG
CTCACTGTGCCAAAG------------------------AACACA---AG
GGAGTCACACGACCGTGATCGC---CTGCAGCTCTGGATTACCGACGGGG
ACCGTGTCTTCTTGGTGGGTCAGGTCTCCAATGGGGATGAT---AAAGGT
---CCGTACGCCACATTGATGCATATGAAGGATCCAAAAACACGGGAGGA
CGTGCTGTATTGCCTCCACGAG---CAGAACATC------GATGAAATC-
--------------TACAGCATT---GTTAGTGTGAAACTGGTCGTGCAC
ATGGAAAGGATCAGATGGGTTGTGCGCATGTGGAACAGGCAGGACAAGTT
GCTTGCTGGTGGCTGCAGACCCGCATTCCTCACGCCACCGGGTGGGAGGT
ATGACATGGGCACCACGGGCTGT---AAGGGCGTTCCCACGATGGGCCTC
TTGGGTTTGCTTGCGGGCGGCCACGCTTCCGTTTTTTCGAACGCATCGAA
GTGGAGAGATGCGTTTGGGTGTGTAGATGCGAATGTTGTCGGAGGGACTG
TGGTCCGAGGCAACGAAGCACTGCAGTTCACTGAAAACAGTAGCCACGGC
GTGTTCTGGCCTGTGAGCACACAGGGGCAGGATCGCCGGTACGAGGCGGT
GAACACGGAGCACACCATTGCCGCGACGGTGTTGAGGAGTACC---CTCA
CAGGGAGTACATTGGTGATGGCTGAGAAGATGCGGTTGTTGATGGATGAG
AATTCGAGCAACGTCATGTTGCAGGTGCTCCATGATTCGAGTGGTGCGTT
CGCCCTGCGGTGTGTGGGCGAGAGATCAGCTTCCGATACGTCCAGAGCCC
CTTGTGATTCG------------GACATCGTGAGCCGCACGCAGCCACGC
GAGTCTACTGGTTCATTACAT------CAGCAGCACGAGCGCGGT---GT
C---------GGGTCGAGATGGCTGTCCATG-------------------
-----------------------------------TTTCACACTGGTGCG
ACATACCAGCTCACGCTGGTGATGCAGAATGTGCGTAAGCCCCTGTTAGT
T---------GAAAACAAATCAAAAACGTGGGTGACGCTATACGTGAATG
GAGAG---AAGGCGTCTGTGCTTGAAATGAACACGGGAAAT---ATGTTG
TACGTACCAGATATCGACCACTTTTACGTTGGTGGC--------------
-------------------------GCTGGGGTCACTGTCAAGAACGTCC
TTCTCTACAACCGCCAGCTGGGCGAAGCAGAGGTTAGGCAATTGTCCGAC
AACATAGACAACATAAAGCTTTCCGACACTGTG------GCGACGGGCTT
TGTGTCCGGTGCC-------------------------------------
-----------------------------------------------TTC
TCTCCTATTAATATC-----------------------------------
--------------------------------------------------
--------------------------------------------------
--------------------------------------------------
--------------------------------------------------
--------------------------------------------------
--------------------------------------------------
--------------------------------------------------
--------------------ACGTACACAGACGAA---------------
--------------------------------------------------
--------------------------------------------------
--------------------------------------------------
---------------------------------TGG------------CT
A
>TcruFL_1 
ATGGGGAGG-----------------------------------------
--------------------------------------------------
--------------------------------------------------
------------ACAGTCGTTGGGGCCAGT---AGGATGTTC--------
-------TGGCTAATGTTTTTCGTGTCGCTTCTTCTTGCGCTCTGCCCCA
GCGAGCCCGCGCACGCCCTG---------------------------GCA
CCCGGATCG-----------------------------------------
--------------------------------------------------
--------------------------------------------------
--------------------------------------------------
--------------------------------------------------
-----------AGCCGAGTTGAGCTGTTTAAGCGGCAA------------
------------AGCTCGAAGGTGCCATTT---------GAAAAGGACGG
CAAAGTCACCGAGCGGGTTGTCCACTCGTTCCGCCTCCCCGCCCTTGTTA
AT---------GTGGATGGGGTGATGGTTGCCATCGCGGACGCTCGCTAC
GAAACATCTAATGAC---------AACTCCCTCATTGATACG--------
-GTGGCGAAGTACAGCGTGGACGAC-------------------------
--GGGGAGACATGGGAGACCCAAATTGCCATCAAGAACAGCCGTGTATCG
------TCA---------------------GTTTCTCGTGTGGTGGTTCC
CACAGTGATTGTGAAGGGCAACAAGCTTTACGTCCTGGTTGGAAGCTACA
ATAGT---TCGAGAAGCTACTGGACGTCGCATGGTGATGCG---------
AGAGACTGGGAT------ATTCTGCTTGCCGTTGGTGAGGTCACGAAGTC
CACT---GCGGGCGGCAAGACAACTGCGAGTATCAAATGGGGGAGCCCC-
--------------------------------------------------
--------------------------------------------------
--------------------------------------------------
--------------------------------------------------
--------------------------------------------------
--------------------------------------------------
--------------------------------------------------
--------------------------------------------------
--------------------------------------------------
-----------GTGTCACTGAAGAAGTTTTTTCCGGCA------GAAATG
---------------------------------GAAGGAATGCACACAAA
TCAATTTCTTGGCGGTGCGGGTGTTGCCATTGTGGCG-------------
-----------------------------------------TCCAACGGG
AATCTTGTGTACCCTGTGCAGGTTACGAACAAAAGGAAGCAGGTTTTTTC
CAAGATCTTCTACTCGGAAGACGAGGGCAAGACGTGGAAGTTTGGGAAGG
GCAGGAGC---GATTTTGGC---TGCTCTGAACCTGTGGCCCTTGAG---
--------------------------------------------------
----------TGGGAGGGGAAGCTCATCATAAACACCCGAGTTGAC----
-----------------CGGGCACGCCGTCTGGTGTACGAGTCCAGTGAC
ATGGGGAATACGTGGGTGGAGGCTGTCGGCACGCTCTCGCGTGTGTGGGG
CCCCTCACCAAAATCG---------------------GACCAGCCCGGCA
GTCAGAGCAGCTTCACTGCCGTGACCATCGAAGGAATGCGTGTGATGCTC
TTCACACACCCGCTG------------------------AATTTT---AA
GGGAAGGTGGCTGCGCGACCGA---CTGAACCTCTGGCTGACGGATAACC
AGCGCATTTATAACGTTGGGCAAGTATCCATTGATGATGAA---AATGCC
---GCCTACAGCTCCGTCCTGTAC---AAGGAT---------------GA
TAAGCTGTACTGTTTGCATGAG---ATCAACACT------AACGAGGTG-
--------------TACAGCCTT---GTTTTTGCACGCCTGGTTGGCGAG
CTACGGATCATTAAATCAGTGCTGCAGTCCTGGAAGAATTGGGACAGCCA
CCTGTCCAGCATTTGCACCCCTGCTGATCCAGCCGCTTCGTCGTCAGAGC
GT---------------GGTTGTGGTCCCGCTGTCACCACGGTTGGTCTT
GTTGGGTTTTTGTCCGGCAAT---------------GCCTCCCAAAACGT
ATGGGAGGATGCGTACCGCTGCGTCAACGCAAGCACGGCAAATGCGGAGA
GG------GTTCCGAACGGTTTGAAGTTTGCGGGGGTT---GGCGGAGGG
GCGCTTTGGCCGGTGAGCCAGCAGGGGCAGAATCAACGGTATCGTTTTGC
AAACCACGCGTTCACGCTGGTGGCGTCGGTGACGATTCACGAGGTTCCGA
GCGTCGCGAGTCCTTTGCTGGGTGCGAGCCTG------------GACTCT
TCTGGTGGCAAAAAACTCCTGGGGCTCTCGTACGACAAGAAGCACCAGTG
GCAGCCAATATACGGATCAACG------CCGGTGACGCCGACG-------
--------------------------------------------------
--------------------------------------------------
--------------------------------------------------
-----------------------------GGATCGTGGGAGACGGGTAAG
AGGTACCACGTGGTTCTTACGATGGCGAATAAAATT--------------
-------------------------------GGCTCCGTGTACATTGATG
GAGAA---CCTCTGGAGGGTTCAGGGCAGACCGTTGTGCCA---GACGGG
AGGACGCCTGACATCTCCCACTTCCACGTTGGCGGGTAT-----------
-AAAGGGAGTGATATGCCAACCATAAGCCACGTGACGGTGAATAATGTTC
TTCTTTACAACCGTCAGCTGAATGCCGAGGAGATCAGGACCTTGTTCTTG
AGCCAGGACCTGATTGGCACGGAAGCACAC------ATGGACAGCAGCAG
CGACAGCAGTGCCCACGGTACGCCCTCGACTCCCGCTGACCGCAGTGCCC
ACAGTGCGCCCTCGACTCCCGTTGACAGCAGTGCCCACGGTACGCCCTCA
ACTCCCGTTGACAGCAGTGCCCACAGTACGCCCTCAACTACCGTTGACAG
CAGTGCCCACAGTACGCCCTCAACTCCCGTTGACAGCAGTGCCCACAGTA
CGCCCTCAACTACCGTTGACAGCAGTGCCCACAGTACGCCCTCAACTACC
GTTGACAGCAGTGCCCACAGTACGCCCTCAACTCCCGTTGACAGCAGTGC
CCACAGTACGCCCTCAACTACCGCTGACAGCAGTGCCCACAGTACGCCCT
CGACTCCCGCTGACAGCAGTGCCCACAGTACGCCCTCGACTCCCGTTGAC
AGCAGTGCCCACAGTACGCCCTCGACTCCCGCTGACAGCAGTGCCCACAG
TACGCCCTCGACTCCCGTTGACAGCAGTGCCCACAGTACGCCCTCAACTC
CCGTTGACAGCAGTGCCCACGGTACGCCCTCGACTCCCGCT---------
---GGTAACGGTGCCACTCGTATGTTTTTGATTTTGCCCGATGGCGCTGC
A------------------------CTTTCGGCTTTTTCGGGC-------
-----GGAGGGCTTCTTCTGTGTGCGTGTGCTTTGCTGCTG---------
------------------------CACGTGTTCTTTACGGCAGTTTTTTT
C
>TconTSL2FL 
ATGTGTACTACT--------------------------------------
--------------------------------------------------
--------------------------------------------------
--------------------------------------------------
----------------GGCATGCGAGTGGCACTCACGGTACTTTGTTTGA
CTCATTACATCCTCGAACAG---------------------------GCG
CGAGTTGGTGCCACCCCTAATGCAGGCCATGAA-----------------
--------------------------------------------------
--------------------------------------------------
---------------CCAAATTCCGTTAAT--------------------
-------------------------------GAATTTACACTCTTTGCCG
AAGGC---------------------------------------------
------------------------------------------GAGGAGCA
TACCTATAGGCTTGCCGCTGTTGACTCCGTTCACATACATTCTCTTGTCA
AA---------GTTGGGGACGTGCTGGTGGCTATCGGAGAACGGAGGTAT
CGTTTGGCAGGTGAA---------ATGCGACTC---AACACT--------
-TTCTCCCTGTGCAGCGTAGATGGT-------------------------
--GGTAAGACATGGACAAAGGATGTTATAGCTGTGGGTATGGGGAGTACG
------AGTTAC------------------CACTCTTACCCCATACTGTA
CGAGGCAATTGTAAAAGAGAATAGTATTTACCTATTTGCCGGAGGATACG
ATATAGATACTGTTGGGACAGGTAATATTAATATAAGTAGC---------
CGAGGTTGGGAC------CCCCTTCTTATCGTTGGAAAGGTGGAAGTATC
GCGC---GGTTTATTTTCCCAGTCAGCCAAAGTAACTTGGGGTACACAA-
--------------------------------------------------
--------------------------------------------------
--------------------------------------------------
--------------------------------------------------
--------------------------------------------------
--------------------------------------------------
--------------------------------------------------
--------------------------------------------------
--------------------------------------------------
-----------GTTCCCTTAAAGGGGAGCATTCCTGATGGG------CTC
---------------------------------AGAATGGGACCTGTGAG
CAAGTTTTATCGGGGAGTAAAGGGTGCAGTTGTGACA-------------
-----------------------------------------GAGGTGGGG
TCACTTGTATTTCTTGTGGAGCTGACAAATAGCCACAATCAAGACGTTCC
TGTTGTGATTTACTCTACGAATGACGGCGAGAATTGGAACCTAGAGCCTC
TCGATCCT---GGTGTGTGT---AAAGGTTATTGTCACATTTTTGTA---
--------------------------------------------------
----------TGGAATGGACGACTCATGCTGGGTAACCAATCGAGTAAG-
--------------------GGACATCAAATTGTATACGAGTCAATTAAC
TTCGGAAGGGAGTGGGTAGAGGCTGTCACTTCCTATTCGCGTGTGTGGGC
GATCGAAGCAGAACAC------------------------------GGCA
AGCTATACAATTTTGTTACAGCAACAGTTGAAGGAAGAAGGGTGTTGGTC
TTTGCCCAG------------------------------CGAAGC---AT
CAATGATAAATTGCGAGAGGTG---CTCCGGATTTGGCTCTCTGATGGTG
ACCATTTTGCTGAAATAGATCATATTCATCTCGATGATGAC---ATCGTC
---GGTGAGGGAACGTTGTTGTTCGATGAGAAC---------------AC
GCTCCTTTACTTCTACAGA---AAAATAGGATATTTGCGCGATGAATTTA
GCAGTTCAGTGCCGTATGACATTGGTAACATTGCCCAGTTGGATGATGCA
TTGGCAAAGATAAAATCTGTGCTGCGTATGTGGAAAATTGAATCAACA--
----------GGTGCAGTTGAAGGTGGCGGTGTCGTC-------------
--------------AAGAATCTC---AGATGCATTGATGTCTCGCCT---
GTCGTACTCCTTTCCAACGAT---------------GTTAACGCCACTCA
CTGGAAGGATGTTTACGGCACTGCCAACATTAACGTAACAGGGGCTACAA
AA------GCCGATGGTGGCGTTTTATTTAGGGGGACGAAC---AGAGGT
GCTGCATGGTATGTAGGTGAGAGGAGTGGGACACAGATGTACACCTTCGT
AAATTACGAATTCACACTTGTGATGACGGTGGTGATAAGTGAAGGAGTGA
AAGAGAACATCCCTGTTTTGGCTGTAGCCATC------------AACGAA
GGTGATAGCAACAAAATTCTCGAGGTATCTTACAATGCCGACGGGAGGTG
GCACTTGACATTTGGCGGTAAG------TACGTGCCTACTGTC-------
--------------------------------------------------
--------------------------------------------------
--------------------------------------------------
-----------------------------GGCTTTCATTTGCACAACTCA
ACGCATCAAGTGGCAGTTACCATGTACGGTGGCTCC--------------
-------------------------------TTTTCCGTTAAGGTTGATG
GCACG---GCATTATCCAGCGCGAGAAATAGCATCAAGGTT---CTCAAA
CAGCCCTCGCGCATTTCATATTTTTACATTGGGGGCTAT-----------
-GGTAACCCAAGGACCACCCCTAATGGGGAGCTTATGGTTCGGAATGTAG
CACTCTACAAGCGGGAGCTAAGTTCCCTAGAGCTGGACGTGATGTTTTTA
CAATCTTATTGGGCCAGGTGCCCTGCCAAATCGTTGTTGGTTGCACAAGA
AAAACCGGCG----------------------------------------
--------------------------------------------------
--------------------------------------------------
--------------------------------------------------
--------------------------------------------------
--------------------------------------------------
--------------------------------------------------
--------------------------------------------------
--------------------------------------------------
--------------------------------------------------
--------------------GGTGATGGAGTCGAGGCGCCAGGCCGTATG
GGACTGTTTCTTTACTTGTTGCTGGCTATA--------------------
--------------------------------------------------
--------------------------------------------------
------------------ATATCTTACGCTGTCCAG------------GC
A
>TconTS1bFL 
--------------------------------------------------
--------------------------------------------------
--------------------------------------------------
------------------------ATGTGGCCG-----------------
-GTGAATTGTTACGCGCTGCTGGCGCTTGTTGTGGCGGGTCAGTGCTGCG
AC---CACATGCATGCCACT---------------------------GCC
GCTGTGGGAACGACGCACCAGGCGCTGCTATGGGGCTCCAAATGGGCTCT
GAGGAACAAG------ACGACCCCGAAAGATGGCGAGGTGTGG---TGGA
GCAACCCCCAGCCG---------GGCTGGAAGGAGGTGTACGACGAT---
------GAGTGGGAGGAGTGGTTTATGGAG--------------------
-------------------------------CAGAAGGGACCAACGGGTG
TG---AATGGTGTGCGTACTGAGTGGTACCGTCGCATGAAGGATGGGTAT
ATACTCGTTGGCGGACCGAAGCTGAACTCACCCGACATGAACAGCACCGG
CACG---ACGATGCGGACTGTGCACTCGTACCGCATACCCTCAATTGTTG
AG---------GTTGGCGGTGTGCTAATGTGTGTGGGGGATGCGCGCTAC
ATCACGTCGACGGAT---------TATTTCTTCACGGACACC--------
-GTTGCCGCATACAGCACTGACGGT-------------------------
--GGGAGAACGTGGAAGAGGGAGGTTATAATCCCGAATGGTCGTGTGGAT
------GCCCAC------------------TACTCCCGCGTCGTTGATCC
CACTGTTGTTGCGAAGGGTAATAACATTTATGTTCTCGTTGGGCGGTACA
ATGTC---ACGCGGGGCTACTGGCACAATAAGAACAACAGGGCTGGCGTA
GCCGATTGGGAG------CCCTTCGTGTACAAGGGCACGGTGAACGTGGG
CACG---AAGGACAATGCCACTGATGTGTCGATCAGCTGGGAGAGG----
--------------------------------------------------
--------------------------------------------------
--------------------------------------------------
--------------------------------------------------
--------------------------------------------------
--------------------------------------------------
--------------------------------------------------
--------------------------------------------------
--------------------------------------------------
-----------ACTGCACTGAAGTCGCTGTACAACTTC------CCGGTT
---------------------------------TCGGGAAGCCCTGGCAC
GCAGTTCCTTGGTGGGGCTGGGGGTGGTGTTGTAACA-------------
-----------------------------------------TCCAACGGG
ACGATTGTGCTGCCAGTGCAGGCAAGGAACAAAGCCAACCGTGTTGTGAG
CATGATCCTGTACTCGGCTGACGATGGAAAGTCATGGCACTTTGGGAAGG
GTGAGGCC---GGTGTAGGC---ACGTCCGAGGCTGCCCTCACTGAG---
--------------------------------------------------
----------TGGGACGGCAAGCTGCTGATTAGTGCACGATCCGATGGT-
--------------GGACAGGGCTACCGTATGATATTCGAATCGAGTGAC
CTTGGTGCGACGTGGAAAGAGATGCTCAACAGCATCTCCCGCGTGATTGG
CAACTCTCCGGGTCGC---------------------AGTGGTCCTGGCA
GCTCGAGTGGCTTCATCACGGTGACAGTGGAGGGTGTGCCTGTGATGCTT
CTCACCCATCCGAAG------------------------AACCTT---AA
GGGCTCGTATTATCGTGATCGC---CTGCAGATGTGGATGACGGACGGCA
ATCGTATGTGGCATGTCGGGCAGGTCTCTGAGGGCGACGAC---AACAGT
---GCCTACAGCTCCCTGCTGTACACTCCGGAC---------------GG
GGTCCTGTACTGCTTGCATGAG---CAGAACATT------GATGAGGTG-
--------------TACAGCCTC---CACCTTGTGCGCCTTGTGGACGAG
CTGAAAAGCATTAAATCAACGGCTCTGGTGTGGAAGGCACAGGACGAGCT
TCTCCTGGGCAACTGCCTCCCGGGCGAT----------------------
-----AAATATGATCCCGGGTGT---GACGGCATCCCCACCGCTGGGCTT
GCCGGGCTGCTGGTAGGACCC---------------CTGACGGAGAAGAC
GTGGCCCGACGCGTATCGGTGCGTGAACGCTGCAACCAGCGGCGCTGTGA
GC------ACTGCTGAAGGCGTGCGGCTCGACGTGGGTGGCGGTGGCCAT
GTTGTGTGGCCCGTGAGTGAGCAGGGGCAGGACCAGCGGTATTACTTTAC
CAACAGCGAGTTCACGCTCGCCGTCACGGTGCGGTTTGACGAGATGCCAC
AGGGAGAGCTCCCGTTGCTGGGGTTTGTGAAC------------CGCGAA
GGGAAGGTGAAGAAGATACTGAAGGTGTCGCTG---AGCGGGGTGGAGTG
GCTCCTGGCATACGGGAATGAGTACAAC---AGCACAGCCGCT-------
--------------------------------------------------
--------------------------------------------------
--------------------------------------------------
-----------------------------GAGCCGCTGGACGTGAACGAG
AGCCACCAGGTGGTGCTAGCGCTTCACGACGGGATC--------------
-------------------------------GTCTCCCTGCACGTTGACG
GGGGTAACACGACGGCGACTGTGAGCGTGCGCGTGGCGAGC---CCTGCG
GAGCTGCTGAACATTCATCATCTCTTCGTTGGCACCCCA-----------
-GTTGATGGAGGCGCCAAGGAGCACGCCAACATCACAGTGAGCAATGTCC
TGGTGTACAATCGACCGCTGCGTGGCGTGGAGCTGCTTGGGCTATTCGCG
AACAGGGGACGGATTCGTGTGCCTGGGAGCGAC-----------------
--------------------------------------------------
--------------------------------------------------
--------------------------------------------------
--------------------------------------------------
--------------------------------------------------
--------------------------------------------------
--------------------------------------------------
--------------------------------------------------
--------------------------------------------------
--------------------------------------------------
--------------------------------------------------
--------------------------------------------------
-------------------------AACGGTGTCCTCAGTGGC-------
-----GGGTGTCTGTCCCTCTGTTATCTCCTGCTGCTCGTG---------
------------------------CATGTGCTGATG------------TT
T
>TvY_990FL 
--------------------------------------------------
--------------------------------------------------
-----------------------ATGCTAAATAAAAGCATA---------
------------TGTGTGGCGGAGTGTAAAGTG-----------------
-GCATCGTGGCTG---ATGCTTTTGCTAGCACTGCCATTCTGCTGCTGTG
CC---AGAGTGCATGCAGCGCTGTCTAGCGCCGGTCCTCCCGAGTTGGGC
AGCGTTCGCAATGTTCGGGAGCTGTTTCTTGCTGGCGGCATTTGGGTGAA
GGAC------GTGCCCGTACAGCCACCCCCCGGGCCGATGTACCCCTGGT
GGGACGAGTCGCCCTCGAGGAAGGACTGGGATCCCCTGTGGCCTACCAAG
TGGGAGGAGTGGGAGAATTGGACGCAAACATCTAACCACACTGCGGACTG
GTGGGTGCCATGGTGGGGCTTTACGTATTTCCACTGGGACAACTGG---A
AGTGGAGTTTCAATCGACCAGAGTGGCACAATCGTTGGCACAATGGCTAC
CGGCAGCAATGGAGGGCTATGCTGCCCTACGTT------GAGAAGAACGG
CACGGTGTGGAACAGAACGGTGCACTCGTTCCGCATCCCGTCCATGGTGG
AG---------GTGGACGGCGTGTTGGTTGCTGTGGCAGATGCGCGGTAC
AGGACGTCGATTGAC---------TACCACCTGATTGACACA--------
-GTTGCGAAGTACAGTGCCGACGAT-------------------------
--GGAAAAACGTGGAAGACGGAGGTGATAATCCGAAACCCGCAAGCGAGT
------CCCGTG------------------TACTCCCGTGCTGTGGACCC
CACTGTTGTGGTGAAGGGAAACAAGATCTTTGTACTTGTTGGGATGTTTC
ATTAT---ACACGAGGGTACTGGACACTGCACGCGAACGCA---------
AGTGATCAGGAC------ATTTTTATGTATGTGGGTGAGGTGAATAAAAC
CACC---ACGAACGGTGTGCGGAGTGCCAGCATCAGCTGGAGCAAGCTG-
--------------------------------------------------
--------------------------------------------------
--------------------------------------------------
--------------------------------------------------
--------------------------------------------------
--------------------------------------------------
--------------------------------------------------
--------------------------------------------------
--------------------------------------------------
-----------TGCAGTTTAAAAGCGGACTACATGAGCAAGCGCTACTTC
TACGTGCAAACGGGCTACAAGAAGTTCTCCAAGGTGCCCTGGAAGTCTAC
ACATGTTCTCGGTGGCGTGGGGAATGGCGTTGTTATTCAGGCCGACCTCT
ACAAGACGCGCAAAGTTGGCGGGCGGCGCGAAAAGGTTGCTGGCAAAGGC
ACCATCATATTTCCTGTTCAGATAAAGCAGGGAGCAGTCAGCATTGCGGC
GACAATTCTCTACTCGAAGGATGATGGCAAGACGTGGGTGTTTGGAGAAG
GGCGAACG---CCCTTTGGC---TGCTCCGAGTCATCCGTCGTGGAA---
--------------------------------------------------
----------TGGGATGGAATGCTGCTGCTGTTTGTTAGAACGGAC----
-----------------GGTGGGTTTCGCAGAGTGTACGCAAGTGATGAC
ATGGGTAAAAGCTGGGAGGAGTAT---TTAAAGGTCTCGAAAGTGTGGGG
AAACTCACCCTCGCGC---------------------ACAGGCCCCGGCA
GTTCGACCAGCAGCGTCAGAATTGATGTTGGGGGTACGAATGTGGTGCTG
CTCACCCAGCCGAGG------------------------AACACC---GC
TGGGAGCTTCAGCCGTGATCGT---CTGCAGTTGTGGATGACTGACGGGG
GTCGTGTCTTTTGGGTCGGCCAAATCTCGCACGGCAGTGAG---AACAGT
---CCCTACGCAGTTCTTATGCACACGAAGGATGCCAAGACACAGGAGGA
CGTGCTGTACTGTCTTCACGAG---CAGAACTTT------GACGAAGTC-
--------------TACAGCATA---TTCAGTGTGAATCTCGCCATACAC
ATGGCGCGAATAAAAGATGTTGTGGCGACGTGGAACGAGCAGGACAAGTT
GCTTGCAAGCGACTGCACGACTATTTCTTTTGCGTCGTCAGACAATCATC
GAAAAGTCGGGGTAGGAGCATGT---GGTGGGATTCCCACTGCCGGCCTC
ATTGGCCTGCTTTCTGGTGGGGATTCCTCTGTGTTTTCCATCGCGGCCAA
GTGGAGGGAGGCATTTGGTTGCGCGGACGCGAATTTCGTCGGTGGGGCTG
TGGCTCAAGACAATAGCGGTGTGTATTTTAGCGGTGGCGTGGACCACGGC
CTCTTCTGGCCTGTGAGCGCTCAGGGTCAGGACCATCGTTACGAGGCGGC
GAATGCAGAGCACACTGTTTCCACGACAATTGTGGTGAATGGCACTCCAT
CGGACGACATTGTTGTGATGGCCGAGAGAATGCGACTGCTGTTGAATAAG
GGCTCAGTCAAAGTGGACCTGCAGGTGCTTCATAACAAGAGCGGAGAGTT
CACCTTGCGATGTGTGACTGATGGCTTGAAACCCAGCAACGCCGACGCGA
TGTGTGAACCCAGTAATCCGACAGATGTGGTACATTTTGCGTCTCATGGG
CAATTTCGAAGCCGAGTAGCT------AGTCAGCGTGCTCGAGGT---GT
A---------CTGCTGAAGCGGAAGTTTGGTGCTCACAGCGGCACGGGAG
GTGAGAAGCACGTCCGTGACCAGAAC---GCAAGGGACAATGCGGAAGCG
GTGTATCAGTTGACATTGGTATTTCAGGATGTGAGAAAGAACCAATCCCA
AGTG---AAGAGCGATGGCGCGAAGCCGTGGGTGACGCTGTATGTCAACG
GGGAG---AAGGTCTCTGTGCTGGGAAGGAGCAAGGCCGGC---ATGGCG
TACTTTCCAGACATCCAGCACTTTTACGTTGGGGGG--------------
-------------------------GACAATGTGAAGGTCACGAACGCCC
TCCTCTACAACCGCGAGCTCAGCGGACCAGAGGTCAAGCAGCTGTTTGAC
AATGTGGGCAAAATCAAACTTTCGGAGCGTGTG------AAGGCGAGCCT
CGCGTCTAACGCC-------------------------------------
-----------------------------------------------TTT
GATCCGATCAATGTC-----------------------------------
--------------------------------------------------
--------------------------------------------------
--------------------------------------------------
--------------------------------------------------
--------------------------------------------------
--------------------------------------------------
--------------------------------------------------
--------------------ACGTACACCGAG------------------
--------------------------------------------------
--------------------------------------------------
--------------------------------------------------
--------------------------------------------------
-
>TconTSL3FL 
---------------ATGAGCCCC--------------------------
----ACGAGGATGGCGAACGTTCATGCACTTGCGCACGCGGGGATGCGAC
TCGTCTCTTTCGCATTTGTTGTTCTCATTCGCGTGAGCCACATGCCCTCC
GAGGGGCTA-----------------------------------------
--------------------------------------------------
--------------------------------------------------
--------------------------------------------------
--------------------------------------------------
--------------------------------------------------
--------------------------------------------------
--------------------------------------------------
--------------------------------------GCGCGGGTCGAT
GCTGGTGATAAGGGGAACCATGAG------GTAGGGGTCAACAGAACGGG
G------------------CCGTACTCGTATAGGTCCCCATCGCTCCTCG
CA---------GTGCAAGGCTCACTGATCACCGTGTCGGAAACG---TGG
GACACCACGGACGAA---------AAGAAGTATGTGGATGTA--------
-ATCACGGAATACAGCCGAGACTAT-------------------------
--GGTACGTCGCTGGTGACGCAGGTTGCAATTCGGAGTGACAAGGCGGAC
TTCCATGCGGTTTACACACATCAGGAAGACCGCGAGAGTACTCTTCATCC
AACCGCCGTTGCTAGCGGTGACAAGGTGTACGTCCTTGTCTTTTGCAAGA
ATATA---GGTGCGAAC------------GACTCGCTGACT---------
GGTGATCAGGTGATT------ATGCCGTATGTGGCCACAGGGACCGTGCT
ACCG---CTCGGTGCAATTGGCGAAACGTGGGTGGATTGGACGGCACTC-
--------------------------------------------------
--------------------------------------------------
--------------------------------------------------
--------------------------------------------------
--------------------------------------------------
--------------------------------------------------
--------------------------------------------------
--------------------------------------------------
--------------------------------------------------
-----------AACCCGATTAGGGCTCTCCTCCCTGGA------TTTGTT
---------------------------------GGAGGGAAGAGGGCAAG
TAGGTTTTTTGGTGGCGGCGGTAATGGCATTGCGACA-------------
-----------------------------------------CCGCAAGGA
ACGATCATTATCCCCGTGCAGGTGGTGCGAACGGACGATGAATACTTTGC
CTCAATTATATACTCAACGAACGGTGGCTCGAGTTGGGCTCTCGCGAAAG
GAGTAACA---GACGCAGGG---TGCAGAGAATCTTCAGTTCTGGAA---
--------------------------------------------------
----------TGGAAGGGCAAGCTCCTCCTGGTTTCACGGTCAAACGAC-
--------------------GGCTTCACAAAAGTTTATGAATCGGGCGAC
ATGGGCACCAAGTGGACAGAAGCTCTCGGGACGATATCGCGCGTGTTCGG
CAACTCACCAAACCGT---------------------ACAGGACCCGGTA
ACCAAGGCAGTGCCGTAGTTGCCAATATTGACAACGTCCCTGTTATGATT
TTTTCGCACACAACTGTACTCCACGGTGGCGGTGACGGTGATGAC---AG
TGGGCGCATCCGTGAAATTCAC---CAGCGCATATGGCTTAGTGACGGCA
ACCGCATTGTGAAAGTAGGGCACATTTACTGGGATGACCACCTGCAAAGC
---AGCCACAACAACCTTCTCTACGACAAG------------------GG
AAAACTTTTCTGTGCATACGAG---GCGGGAGCG------GAGAAGACA-
--------------TCCGCGGTT---CTCGTCAGGAGCCTCGACGATGAG
CTGAGCAAGGTTGAGGCAGCGTTGGAGGCATGGAAGAGGCAAGACAGCTA
CCTCTCAACCGTGTGTGCATCGGGG-------------------------
--TCGGATACCGCCCCATGCGAA---AGCGGGGTTCCCATCGACGGCCTT
GTGGGGCTCCTCTCCACCACG---------------CTAAGCGAGAGGCA
ATGGATCGACGCTTACTTATCCGTCAGCGCTGAGGTGGTGGGCGCACGGA
GC------ATTCCCCAAGGGGTGTTGTTTGAGGGACCTATTCGTGGG---
GGCAGGTGGCCAGTCGCCGCACAGGGGCAAAATCAGCGGTACCACTTTGT
CAGCAAACACTTTACGCTGGTGATCACGGTGAGCATACACGAGCGAACAA
CAGACAGGGCGCCGCTGCTGGTATTGCGGCCC------------CAAGAG
GATGCCGGCGCA---GACTTGGAACTTTCGTACACAGCCGACCATCGGTG
GCACGTGCGGCACGGAAACGAA------CATGGGTCCACGTCG-------
--------------------------------------------------
--------------------------------------------------
--------------------------------------------------
-----------------------------GGGGCGTGGGTGAAGGACCGG
GAGCACCAGTTGGTGCTCGTGTGCGAGGCGGGGGAT--------------
-------------------------------GCCTCGCTCTATCTTGACG
GGAAG---CGCATGCCGACGATGGGAAGAAGGCTGGTGGAG---AGCGGA
GCGCCACTTGGAGTATCCCACTTCAGCATAGGTGGATAT-----------
-GGACTCGAGAAGAGGAGCCCCAACGGTAAGCTGACCGTGAGGAATGTTA
TGTTATATAATCGCCCACTAAATAAGACGGAGATTGACACAGTGTTCCAT
GTGAGGGATAAAATCACCGCCGCCACGACTATA------GTAAAGGCATT
TGAACAAAAAAAC-------------------------------------
-----------------------------------------------CGC
GTCAACGTCCAGATG-----------------------------------
--------------------------------------------------
--------------------------------------------------
--------------------------------------------------
--------------------------------------------------
--------------------------------------------------
--------------------------------------------------
--------------------------------------------------
--------------------GTGAACAGCAAACAGGACCAC---------
--------------------------------------------------
-------------------CCCACCGCTCCTAACAATGAGGAGGCATGTG
GGGCGCTCAGTACCTCTTTAGCCGCCTTACTTCTATTGGCG---------
------------------------TTGCTAACCCTC------------AC
G
>TvYFL 
--------------------------------------------------
--------------------------------------------------
--------------------------------------------------
--------------------------------------------------
--------------------------------------------------
-----------------------------ATGGGAACTTATTATGTTAGG
GAAGTGCGTAACACTCGGGAGCTCTTTCTTGCTGGTGGAAAGTGGGTGAG
TAAGAAC---GTGTCGCTCGTACCACCTCCTGGACCGATGTATCCGTGGT
GGGATGAGGCGCCTACCAAGGACACGTGGAGGCACTCATGGCCTAGCAAG
TGGGCTGAGTGGGAAAATTGGCTGAAGGAGTCCAATCGCACCACGGACTG
GTGGGTGGCATGGTGGGGAATGACATTTATCACTCATGGCAACTGG---C
AATGGAGTTTTGAGCGCCCTGAATGGCGCAAGCGGTGGCATGACGGCTAT
CGGCAGCAATGGAGAACCGTGCTTCCGTATGTT------GAGAAGAGCGG
AAAAGTGTGGAACAGGACAGTCCACTCATTCCGTATTCCGTCCATGGTTG
AG---------GTGGATGGTGTGTTGATCGCTTTCGCCGACGCCAGGTAC
AGAACCTCGATTGAC---------TATCACGTGACTGACACA--------
-GTTGCGAAGTATAGCGCTGATGGT-------------------------
--GGGAAAACGTGGAAGACGGAGGTGGTTTTCAGGAATCCCCAAGTGCAT
------CCCGTG------------------TACTCGCGCGTTGTGGATCC
CACTGTTGTAGTGAAGGGCGACAAAGTTTTTGTACTGGTTGGGAAGTTCC
ATTAC---GCTCGCGGCTATTGGACGTGGCACAAGAACTCG---------
ACTGATATAGAT------GTTATTTTATACGTGGGTACGGTGAAGAAAAG
AGTT---GAGGGAGGCGTGCCCACCGCAACTATCACGTGGAAAGAGATG-
--------------------------------------------------
--------------------------------------------------
--------------------------------------------------
--------------------------------------------------
--------------------------------------------------
--------------------------------------------------
--------------------------------------------------
--------------------------------------------------
--------------------------------------------------
-----------CAAAGCTTCAAGGAGGAGTACATGAAGATTAGGTCCTAT
TATGAGCAGACCGGGTATAAGCAATTTTCCAAGACTCCGTGGTTGCCGAC
ACACTTCCTTGGTGCTGTAGGAAACGGCATCGTGCTAAATGACGACCTCT
ACAAGGTAACGGAGTCGAATGGCCGCGGAGAAAAGGTGGCCGGTAAAGGG
GCCATCATATTCCCTATTCAGATAAAGCAGGGCGTTACCAGTATTGCCGG
GACAATGTTGTACTCGAAGGACGATGGCAAGACGTGGAAGTTCGGTGAAG
GGCGGACG---CCAGTGGGG---TGCTCGGAGTCATCTGTGGTTGAG---
--------------------------------------------------
----------TGGCAAGGAAAGCTGTTGCTTATGAGCAGGGCGGAT----
-----------------GGCGGTTTTCGGAAGGTGTATGTAAGTGACGAT
ATGGGGAGGAGCTGGGAAGAATTT---CGGAAGCTTTCGAGGGTATGGGG
CAACTCTCCCACGCGC---------------------GATGCGCCAGGAA
GCTCAAGCAGCACCATCAAACTGAGCATTGAAGGGAGAGAAGTGATTCTA
CTCACTCAGCCGAGA------------------------AACACG---GT
TGGGCGCTACAGTCGTGATCGT---CTGCAGCTGTGGATGACTGACGGGG
ACCGCGTCTTCTGGGTGGGTCAGATTTCCAATGGAGGCGAG---AACAGT
---CCATACGCATTTCTTATGCACACCAAGAATACAGTAACGCGGGAGGA
CGTACTGCATTGTCTTCATGAG---CAAAACTTT------GATGAGGTC-
--------------TACAGTATT---TTCAACGTGAAGCTGGATGCGCAT
ATGGGGCGAGTCAAATCGGTTGTGCGGACATGGAATGAGCAGGATAGGCT
GCTTGCTGATGAATGTAAGCCCGCCTTTCTTATGTCCCCAGACGACCGGC
GCGAAGCAACTGCAAAGAAATGT---AAGGGGATCCCTACTCTGGGGCTT
ATTGGCATGCTTGCCAGTGGGCACGCTAGCGTCTTTTCGAACGTGTCCCA
GTGGAAGGATGCCTTTGGGTGTGTGGATGCGTATATCGTTGGTGGGTCTA
TAGCCTCCGATAGTGGTGGCGTTCACTTTGAAGGTGGGCGAGGGCACGGC
GTTTTCTGGCCGGTCGAAGACCAGGGACAAGACCACAGATACGAGGCAGT
AAACGCTGAGCACACCATTGTTGCGACCGCGCTGCTGAGGGACAAACCAG
CAGGCGATGCAGTTGTGATGGCTGAAAGGATGCGCCTAACTTCGGGGGGA
GCTTCTCATGATCTGGCTTTGCAGGTCCTTTATGACACGGATGGGAAGTT
CAGATTACAATGTGTGGTAGCAGGAACGGAA---TCCCAAAGCATGGTGC
AGTGTGACCCC------------AAAGCTATCGGAACTCCAAGAACCCTA
GAGCCACTCGATTATCCTTAC------GAGCGCCGGGCACGTGAT---AA
AACGCCGGTGCGAATGTCTGCG---------CTTTACAAGAGCATAGTTG
GT---GCGGGGGACAGAGGTAACCGTTACAGGGATGCCAACACGGTGCAT
GGATATCAAGTGGGCTTGGTGATGCGGGGCATGAGACAAACA--------
-------------AATGGCACTCTACCATGGGTGGAGCTGTACATCAACG
GGGAA---AAAGTTTCTGTTCTGGAGAGGAGCAATGATAAC---ACGTCG
CATTCCCCGAACATTCAGCACTTCTATATGGGCGGG--------------
-------------------------GGAGGCGTAACCATCACCAGTGCAC
TCCTCTACAATCGTGAGCTGGAAGAGGTAGAAATGGGGCAGCTCTTTGGC
AGTGCAAATAATATCATGCTTTCAAAACGTGTG------GCTACGAGTAT
TGCGTCACAAAAG-------------------------------------
-----------------------------------------------TTC
TCCCCGCTCAATATA-----------------------------------
--------------------------------------------------
--------------------------------------------------
--------------------------------------------------
--------------------------------------------------
--------------------------------------------------
--------------------------------------------------
--------------------------------------------------
--------------------ACGTACGTTGATGGA---------------
--------------------------------------------------
--------------------------------------------------
--------------------------------------------------
--------------------------------------------------
-
>Tb11_240FL 
--------------------------------------------------
--------------------------------------------------
--------------------------------------------------
---------------------------------------ATGAGAATGCA
AATACTCATTTTACTGTTACTTGTCCTGTGCAACATCGGC------TGGA
CA---CGTAGTATTGCTAAG---------------------------ACA
CCGGATGTTTATGAATTTGATCTTTTC-----------------------
--------------------------------------------------
--------------------------------------------------
--------------------------------------------------
-------------------------------------GACGGGGAAGAAA
AGGGCAGTTTC---------------------TTG---------------
--------------------------------------------------
----------CTCTCCGTCGTTGATGCCGTACATATTCATTCCGTCGTCG
AG---------GCTGAAGGTGTGTTGGTTGCAATCGGAGAATTCAGATAT
CACCTGGCTGGTGAA---------GTAAGG---CTAAGAACG--------
-TTTTCACTTTCGAGCATAGATGGG-------------------------
--GGGAGGACATGGAAAAAGGACAACATAATTGAAGGAAGAAAGGAGATG
------GAGTATTCTTCC------------------TATCCAATACCACT
TGAAGTAGTTGCCAAAGGGAGCAATGTGTATGTGCTTGCAAGCGGGTATG
ATGTG---CAAGGCGATGGCTTAGGCAAGGTAACGATAAGT---------
GAGTGCAAAGAT---AGTCTCCTTCTAATTTCTGGGAAAGTTGTAAGGTC
GAGA---GGTTTTTTTTCGCAATCAGCTGGTGTAGAGTGGAACAAACAG-
--------------------------------------------------
--------------------------------------------------
--------------------------------------------------
--------------------------------------------------
--------------------------------------------------
--------------------------------------------------
--------------------------------------------------
--------------------------------------------------
--------------------------------------------------
-----------GTGCCGTTGAAGGGGGTCTTCCCCACT------GGACTT
---------------------------------CAAGCGGGGCCAGTGAA
CAAGTTTTTCCGAGGAAGAAGGGATGCAATCGTCACT-------------
-----------------------------------------GAAGGGGGT
TTACTTGTATTTCTCGTTTGTTTAAAGAACGAGAATAGCGAAGACGTACC
CACAATAATTTATTCCGTGGACGACGGTATCCACTGGAAGTCGACACCCC
TAGAAGCT---CATGTATGC---AAGGAGAATTGCAACATCTTTGAA---
--------------------------------------------------
----------TGGGGAGGGAGGCTTATGTTGAGCAACGGCTCGTAT----
-----------------ACCGGTCACTTGGCTGTTTATGAATCCATCAAT
ATGGGAAGGGAATGGACGGAAGCCAAGAGGACGTTCTCGCGTGTGTGGGC
CAGTGGTGCAGCCGAA------------------------------GGTG
GATCACACAACTTGCTTGTTGTCACAATTGAAGGGAAAAGGTTGTTGATT
TTCACCCGGCGCGCA------------------------CCGTCG---AC
TGACTCATATGGG---GATGGG---CTCAATATTTGGCTATCTGATGGCG
AACATTTTTTTGATATTGGTCACGTCACTCTTGAAGGTGGA---ATAGAT
---GGTGAAGGGACACTGCTGTAC---AGCAAC---------------GG
CAAACTGCTTTACTTCTACAAAAAAACTGGCACCTTTCATGATGAGGTAA
GCAACGCGGTACCCTATGACATAGGCAAGGTTGCGCATTTAGATCATGAA
CTCGAAAAGATAAAAGCGGTTGTGGAAAAATGGAGGACCGAGAGTGTGCT
CCGTTCCGGAACC---AGAGGAGCCACC----------------------
-----GACCGCGTAAACTGTGTT---GATGAT------------GCACCC
GCTGGGCTTTTTTTGAATGAT---------------TTAGATGGTGATCA
GTGGAAGGACACATATAACAGCGTGAGCATCAAAGCTGTTGGGGCTAAGA
AA------ACATTGAATGGTATATTATTTAGTGGCCCTAATCGGGGT---
GCCACATGGACTGTGAGCAACCACACGGGGGCTCAGCTTTACAACTTTGC
AAATTATGAATTTACACTTGGGGTGACTGTGGAGGTGCCTGACCGAGTGA
GTGAAAAAATCCCGGTTGTGGGCGTTGTCATC------------AGCGAG
GGAAGTGTCGACGAGTGTCTTGAAGTGTCGTACACATCGGATGACAAATG
GTACGTAACGTTTGGGGGC------CGGCATGTGCCTACATTT-------
--------------------------------------------------
--------------------------------------------------
--------------------------------------------------
-----------------------------GGATCCTCCATCCACAACGAG
ACTCACCAAGTTACGATAACCATGTACAATGGTTTG--------------
-------------------------------TTCACTGTTAATATCGATG
GTGCC---GCCTTCTCGAGGACGGGAAGCGGTATCAAGACT---GTTAGG
CGAGTGCGAGATGTTATGCATTTCTATATTGGAGGATAT-----------
-GGAGAGAAGAAAGCTACTCCCAATGGAAAACTACTGGTGAAGAGTGCTG
TTCTTTTCAAAAGGGAGTTGACCCTTGCCGAAGTCCAAGTGATGTTCATG
CGAACGTACTGGCCTAGATGCCCGTCAAAGGCACCTCTAGTTGCTGTTGA
TGAACCACAGGAG-------------------------------------
-----------------------------------------------GGT
CAC-----------------------------------------------
--------------------------------------------------
--------------------------------------------------
--------------------------------------------------
--------------------------------------------------
--------------------------------------------------
--------------------------------------------------
--------------------------------------------------
--------------------------------------------------
------------------------------------------------AG
CAACGGGCAAATT-------------------------------------
-----------------------------GATAACGCAACGCACGTATAT
GTGGCGCTTGCTGCT---ATGATCTTTGTTGTCACT------------TT
T
>Tb_440FL 
------------ATGAGAGTATGGATGAAAGATGACTTCCCTACACGGGA
GAAA----------------------------------------------
--------------------------------------------------
---------AGTTACAAAAGGATGCACACACCA------TTACTACTATT
GGTTGCTTCAGTCCTTTTGCTCCCCGTGTGCAGTAATGGC----------
--------------------------------------------------
------------TCATCTTCCCAACCTGCAGGAGTTGAG-----------
--------------------------------------------------
--------------------------------------------------
--------------------------------------------------
--------------------------------------------------
-----------------------------------AAGCGGAGGGTGGAA
TTATTCAAACCGTGGAATAGAGAAAGTTTGTTG------TCGCACAGTGA
CTCGAGTCATGATGTGAAACACGGTTTATTCGAAGGTAATTCACTCGTGG
CG---------GTGGGTGGGAGTGTTGTTGCCCTCGCTGAAGCACGATAT
AACGCGTGGACTGCCGGATACGCCGGAGTGTGGCTAAAGACT--------
-ATTGCACTTGGCGAGACTCACCAGAGCGCACAGGCGGCGGGTTGGATGT
CAGAGAAAAAATGGAAGACTGAGAATGTTTTCGTGAATGAGCCGGTGGCC
------GATCAT------------------CGCTACGCTCAATACGGCCC
CAGGGCAATAGTACTGAAGGATAAGATTTTCCTTCTTTCACTCAGCAGCA
ACAAG---GCGAAGGATGTAGAACCT---CAAGAGGGTGCG---------
TTCGACTTGGAG------GTGAAGCTTTTCGTGGGCACTATCGGCGGCCG
C---------GGTGCGGAAGATGGCAAGGTTGTGAAGTGGAATAAGCCT-
--------------------------------------------------
--------------------------------------------------
--------------------------------------------------
--------------------------------------------------
--------------------------------------------------
--------------------------------------------------
--------------------------------------------------
--------------------------------------------------
--------------------------------------------------
-----------TCATCGCTGACTGATACGTTCAAGAGG------CCGCTA
---------------------------------TTGGAGCACTCATGGAA
GGAATTCTTCGAGAGTGGTGGAAAGGGTGCTGTTGTG-------------
-----------------------------------------GGCGAC---
ACCATACTTTTCCCTCTCGTCGCGTCCGCTGAGAGTGGGGCTAAGACATG
CGTTATTGCGCGTTATAAGCACGAGAGTGAGTCATGGAGCTTCACCCCGG
CTAAACTG---GACATCGACGATTGCACGGAGCCCAGCCTGCTTGTG---
--------------------------------------------------
----------TGGAAGAAGGAATTGCTGCTTGTAGTT---GCACAC----
-----------------CAGACGAAAAACAAGATGTATCGATCCGTAGAC
GTGGGGATGACGTGGACTGACGCTACGGAGGGTGAAAGGCACGCACTGTC
CAATTTCCAGTATCAC---------------------TCCGATGACGACG
ACCGAGGTGACTTCGTGAACATGAAGGTGGATGGGTCGGATGTGATCCTA
TTTGCTTACCGCGCC------------------------TTCTTCAATTC
AGGGAATGCGGGATTGAGGCCG---CTCCTCCTTTGGGTGACGGATAGCA
AGCGGACGCATTGCCTCGGGGCGATTTCCTCTGGTCATTTA---TCCATG
TTATCTTTTAGCGCCCTCCTGCAC---ACTGAG---------------AG
TGGGCTGTACTCCCTGCATGAG---GAGGGTTTC------AGCCAGTTG-
--------------AAAAGCATT---TTCTTTACCGACCTCACCGACCGT
GTGCATGAACTGAAGGCAGTGGTGGGTTTGTGGAGGAAGGTGGACGGGAG
TGTGATGGCGCTTTATGGCACTACGGGC----------------------
--GAGGAGAGCACGTCAGCGCCA---AAGTTTGACCCAACGGTGGGCCTC
GTTGGGTTTTGGTCTGAAGTG---------------GCCAACCGCACGCA
TTGGCGTGACGGATACCTTGGCATGGATGGTGCGCTACAAGGCCCTGTAA
AG---AGGGTCACCACCGGTTTCACTTTGGGCACACGCGCCGCACAT---
GTTGTATTTCCCGTATCTGGCAAAAATGAGAATAAAGTGTACCATTTGAT
TGACAACGGGCTGACAGTCGTGATGAGCGTGGCCGTCCATAAGGCACCAA
AGAACCCCACTCCACTTCTTGGAGTGGGCGTGAGG---------AACAAA
TCCGGCTTAATTGCAGACGTGGGTATCTGGTACGACGAA---AAGGCGTG
GACCCAATTGAGTGGTACG------ACAGCTGGCGCCAAAACA-------
--------------------------------------------------
--------------------------------------------------
--------------------------------------------------
-----------------------------CTCGCTCTGGAAGAGGGGAAA
ACCTACCAGGTTGTCTTGACCGTGCGAGGCGGCGTT--------------
-------------------------------GCCCATACGTACATTGACG
GGAAT---CGTGTAGGGGATGGTCAGGGCAGTATTGTGCCG---TTGTCG
CAGTCGGCAGAGATACACGAGATATATGTTGGAGCCAACGAGCGAGTGAT
CGGAAAGGGTGAGGCAACTGGCGACCTGAGTGTTACCGTATTCAACATGC
TTTTGTACAGCCATGAGCTAAGCGTAGCTGATGTGAAGGCGCTACTTGCA
GTAAAGCACAGAAGTACATTTGAT------GCTGTCTTGGAAGACGAGGA
TGAGGATAATGGA-------------------------------------
-----------------------------------------------GAT
CATGGGGATGGT--------------------------------------
--------------------------------------------------
--------------------------------------------------
--------------------------------------------------
--------------------------------------------------
--------------------------------------------------
--------------------------------------------------
--------------------------------------------------
--------------------CAAGGCGGTAAATCGGGTGGTCGCAACCTG
GCATGGATTGCGGCTGTAGTGGTCCCAGCGTTACTTATCGTGCTTGGTTT
GGTTGGGTTCTTCGTATTGCGGCAGCGGAGGGCAGCCCAAAACGCTGCCA
TGCGACCGGGTGCGGGATTACCACAGATGCCGGCGGGATATAACCCATAC
ACTGTGGATATCACTGATGACACACTGGATGTAAGG------------AA
A
>TvY_490FL 
--------------------------------------------------
--------------------------------------------------
-----------------------ATGCTAAAGAAGACCTCA---------
------------AATAAATATTTTCGGGCGGCG-----------------
-ACGCATTGCATG---CTACTGTACCCCGCGTTGTTACTCAGCTGTTGTG
CC---ACTGTGCACGCGGCACTCTCCAGCAGAGGCCCGGTTGCTATGGGT
GACGCGCGCAACACACGGGAACTGTTTCTAGCCGGTGGAAAGTGGGTGAA
AAAGGAC---GCGCCTCGCACACCTCCGCCAGGCCCAATGTACCCCTGGT
GGAATGAAGCGCCCACCAAGGACACCTGGGACCTATCGTGGCCTAGTAAG
TGGGCCGAGTGGGACACATGGCTGAAAGAGTCCAACAGCACCACGGACTG
GTGGACGGCGTGGTGGGCAATGACGTTTTGGGGGCGAAACAGGTGG---C
AATGGAGTTTTGTCCGACTTGAATGGCGCAAGCGTTGGTATGATGGATAC
CGCCAGCAGTGGAGGGCCGCACTGCCGTTTGTT------GAGAGAGATGG
AAGAGTGTGGAATAGGACAGTGAACTCGTTCCGCATCCCGTCCATGGTTG
AG---------GTGGACGGTGTGTTGATTGCGATTGCCGACGCCAGGTAC
AGAACTTCGGTAGAC---------TTCCATCTCACTGACACG--------
-GTTGCGAAGTATAGCGCTGATGGT-------------------------
--GGGAAAACGTGGAAGACGGAGGTGATTTTCAGGAATCCCCTGCTGAAC
------CCTGTA------------------TACTCGCGCGTTGTGGATCC
CACTGTCGTGGTGAAGGGAAACAGGATATTTGTGCTTGTGGGAAAGTTCT
TCCAC---AGCCGTGGCTATTGGACATGGCACGACAATTCA---------
ACTGATCTAGAC------GTTGTTCTGTATGTGGGCACAGTGAAGAAAAG
AGTT---GAGGGAGGCGTGCCCACCGCAACTATCACGTGGAAAGAGATG-
--------------------------------------------------
--------------------------------------------------
--------------------------------------------------
--------------------------------------------------
--------------------------------------------------
--------------------------------------------------
--------------------------------------------------
--------------------------------------------------
--------------------------------------------------
-----------CAAAGCTTCAAGGAGGATTACATGAAGATTAAGTCCTAT
TATGAGCAGACCGGATATAAGCAATTTTCCAAGACTCCATGGTTGCCGAC
ACACTTCCTTGGTGCTGTAGGAAACGGCATCGTGCTAGATGACGACCTCT
ACAAGGCAACGGAGTCGAATGGCCGGGGAGAGAAGGTGGCAGATAAAGGA
GCCATCATATTCCCTATTCAGATAAAGCAGGGCGTTACCAGTATTGCCGG
GACAATATTGTACTCGAAGGACGATGGGAAAACGTGGAAGTTCGGTGAAG
GGCGGACG---CCGGTGGGA---TGCTCGGAGTCATCTGTCGTTGAA---
--------------------------------------------------
----------TGGCAAGGAAAGCTGTTGCTTATGGGCAGGGCGGAT----
-----------------GGGGGTTTTCGGAAGGTGTATGTAAGCGACGAT
ATGGGGAGGAGCTGGGAAGAATTT---CGGAAGCTTTCGAGGGTGTGGGG
AAACTCTCCTACGCGA---------------------AGCGGGCCAGGAA
GCTCAAGCAGCACCATCAAACTGAGCATTGAAGGGAGAGAAGTGATTCTA
CTCACTCAGCCGAGG------------------------AACACA---GT
CGGGCGCTACAGTCGCGATCGT---CTACAGCTGTGGATGACTGACGGGG
ATCGCGTCTTTTGGGTGGGTCAGATTTCCAACGGAGGCGAG---AACAGT
---CCATACGCATTTCTTATGCACACAAAAGACGCCAAGACACAGGAGGA
CGTACTGTATTGTCTTCATGAA---CAAAACTTT------GATGAGGTG-
--------------TACAGCATT---TTCAGCGTGAAGCTGGACATACAC
ATGATGCATGCCAAATCGGTTGTACGTGCATGGAACGAGCAGGACAAGTT
GCTCGCTGCTAGTTGCGAACCTGCTTTTCTCATGTCTCTGGACGACAGAT
GGGGAGCAGGCTCTAAGGCTTGT---GAAGGCATTCCTACGATGGGGCTT
ATTGGTATGCTTGCTAGCGAACACGCATCTATTTTTTCGGACAAATCCAA
ATGGAGGGATGCGTTTGGATGTGTAGATGCCAATATCGTTGGTGGGACTG
TGAAAGGGGACGGTAGTGGCGTTCAGTTCGATGGGGATTCCAGTCACGGT
GTGTTGTGGCCTGTAAGTGAACAGGGTCAGGATCATCGGTATGAAGCAGT
GAACACTGAACACACGATTGTGTCGGCAGTCTTAGTGAAGGGCAAACCAA
CAAGTGACTCAGTGGTGGTGGCCGAGAAGATGCGACTAGTGGCCGCTGGG
AGGCGAAGCGAGATAACTTTGCGTGTGGTCTATACTATGACTGGGGAGTT
TAACTTACAGTGTGTGACTGGAACGTCTGGAGAGGGCACGTCTGGTACCC
AGTGCGGTTCT------------GACATAGTAGGCAGTTTGCACACAATC
AAACCCACCGGGACACCATAC------AGACGGCACAAGAAGCACCGCAA
ATACGGCATTTTTTCCATGTTA---------TGGTCTATATTTCAT----
-----CGCGGCACGAGCGAC------------GAGTCAAACGATGAAACA
GAATACCAACTGTCTCTGGTGATGCAAGACGTAAGAAGGTCGATGCCAGG
AGAGGGGAAA---GACGATGCAAAACCATGGGCAACACTCTACGTCAATG
GGGAG---AAGGTGTCAGTGTTAGAAAGGAGCAAAGCAGGT---GCGTCG
TACTTCCCAGACATTCAGCACTTTCACATGGGCGGG--------------
-------------------------GGCAAGTCCACCGTCAAGAATGTCC
TCCTCTATAACCGTGAACTAAGCGAGGTGGAAATCGGGCAGCTGTTCGAC
AATATGGACAAGATTTCACTTTCGGAGCGCGTG------GTTTCAGCTCT
CGCATCAGACTCC-------------------------------------
-----------------------------------------------TTC
TCCCCTATTAACGTC-----------------------------------
--------------------------------------------------
--------------------------------------------------
--------------------------------------------------
--------------------------------------------------
--------------------------------------------------
--------------------------------------------------
--------------------------------------------------
--------------------ACGTATGCCGACGAG---------------
--------------------------------------------------
--------------------------------------------------
--------------------------------------------------
--------------------------------------------------
-
