# Supplementary material for: Biochemical Diversity in the Trypanosoma congolense Trans-sialidase Family
Source: PLoS Negl Trop Dis. 2013 Dec 5;7(12):e2549. doi: 10.1371/journal.pntd.0002549 (PMC3855035; doi:10.1371/journal.pntd.0002549)
Supplement: File S2 — Nucleotide sequences of the sialidase and trans-sialidase genes used in the phylogenetic comparison of “catalytic domains”. The gaps inserted for the alignment as described under Methods are indicated by dashes. The file is a text file in FASTA format with the gene names (see Table S2) in the first line for each gene. (TXT) [file pntd.0002549.s003.txt]

>Tb_350CD 
--------------------------------------------------
--------------------------------------------------
--------------------------------------------------
--------------------------------------------------
--------------------------------------------------
--------------------------------------------------
------------------------------------------CATTCGTT
CCGCATACCCTCACTCATTGAG---------GTTGACGGCGTAATAATTG
GTATCGCGGATTGTCGATACACATCGTCTGAGGACTTCGCATTTATT---
------GACACGGTTGCGCGATACAGTGCGGATGGTGGT-----------
----------------CGTACGTGGAAGACCGAGATTATTTTTGAGAACG
CCCGCGTAAAT------AAGGACCAC------------------TCCCGC
GTCGTGGACCCCACAGTTGTTGTAAAGAACAACACGGTATTTGTTCTGGT
AGGAAGGTACAACAAC---TCCAAAACGTGGTGGCCGCTAATGAACGACG
GC---------GATGACTGGGATATACTGATGTACAAGGGCACTGTTCAG
AAGACAGTGGATGAG------AGCGGCAATGCGAGTGCAACCATTGTATG
GAAGGATCCCCAGTACCTGAAATCGTTGTTAGGCACC-------------
-----------GTTGGG---------AAAATAAACGGC------------
------------CGTTCACTCATTCAGTACCTTGGTGGTGTGGGTAACGG
TATCGTGACG----------------------------------------
--------------CCGAATGGTACGGTTGTATTCCCCGTGCAGATTTTA
AATACTGAAAATTATCTTGCCGCAATGATATTATATTCTGATGATGACGG
GAAGACGTGGGAGTTTAGCAAGGGTGCAACTCCTATTGGC---ACAACTG
AGTCCTCCATT---GTGTGGTGGGGCGAGAGGCTTCTGCTCAATGGGAGA
ACAGACAGGCCTCAAAGCAACGTTGATGCCGGGTACCGCAAGGTGTTCGA
ATCTAGTGACATGGGGGCAACTTGGGTTGAATCA---CTAGGAACCATTT
CTCGCGTTATTGGCAACTCACCGGAACGT---------------------
AACCAACCAGGCAGCTCGGGTAGTTCGATCAAAGTAACCTTTGACGATGT
GCCTGTGATGCTTGTCACCCAG------CCAAAG----------------
--AATATTCAT------------------------GGCAAGTGGATACGT
GATCGG---CTGCAACTGTGG---------TTGACTGATGGTAACCGTGT
GTTCTTCGTTGGACAGATTTCTGTGGGTGATGAC---AGCAGTCCATATA
GCTCCCTGTTGTACACAAAGACT---------------------GGGGAG
TTACACTGCCTGTACGAGCAA------------------------ATAGT
TGATAGTGGCGTCAACATC---TACCTTACGCACCTCGTTGAT-------
--------------------------------------------------
--------------------------------------------------
--------------------------------------------------
--------------------------------------------------
--------------------------------------------------
--------------------------------------------------
--------------------------------------------------
--------------------------------------------------
--------------------------------------------------
--------------------------------------------------
--------------------------------------------------
--------------------------------------------------
--------------------------------------------------
--------------------------------------------------
--------------------------------------------------
--------------------------------------------------
--------------------------------------------------
--------------------------------------------------
-----------------------------------------
>Tb_480CD 
--------------------------------------------------
--------------------------------------------------
--------------------------------------------------
--------------------------------------------------
--------------------------------------------------
--------------------------------------------------
------------------------------------------CACTCTTT
CCGTGTCCCTTCGTTTGTTGAA---------GTCAGTGGTGTGTTGGTGG
GCATCGCCGACGTACGGTACATTTCATCTGCTGATTTCACCTTCACT---
------GAGACAGTTGCCAAGTACAGTGCTGATGGTGGG-----------
----------------GATACTTGGAAGACTAAAGTCATCATTGAGAACA
GTCGTGTTAAC------ACTAATTTT------------------TCCCGA
GTTGTAGATCCCACAGTCGCCGTCAAAGGAAACAATATATTCGTTCTCGT
GGGAAGGTACAACACT---TCCAGTAAGTATTGGACGTGGCAGCATTACG
GC---------GAAGACTGGGATATACTCATGTACAAGGGTACTGTCATC
AAAGAGGAA---AAA------GATGGTAATGTAACTGCGAGCATTACATT
TGAGGCTCCCCAGAACCTGAAGTTTCTCTTAGCAACG-------------
-----------GTGCCC---------TCACCAGGTGGG------------
------------CACCCCCCATCCCAGTTTCTTGGTGGCGTAGGGAACGC
TGCCGTAACG----------------------------------------
--------------CCAGACGGCGCCATTGTATTTTCTGTCCAAGTCAAG
AATACATGGAACCATGTTGTAGGAAAACTTTTGTACTCAACTGATGATGG
CAAAACATGGCACTTCGGTGCGGGAGAAACACCGGTCGGT---TCAACTG
AATCTTCCGTG---GTTTGGTGGAAAGACAGGTTGTTAGTGAATGCCAGA
ACGGCCGAA---------------TATGTAGGTTACCGCAGGGTGTTTGA
AACGAGTGACCTAGGGAATACGTTGAAGGAATCC---ATCAGTACTCTTT
CCCGAGTGATAGGCAACTCGCCGCTTCGT---------------------
AACCAGCCTGGTAGTTCAGGAAGTGCTATTTCCATAACTGTGGAGGGCAT
GGATGTCATGCTAATTTCTCAG------CCAAAA----------------
--AATGAGAAG------------------------GGGAGTTTCTCGCGT
GACCAT---CTCCAGTTATGG---------TTAACGGACGGCACTCGTGT
ATTCCTTGTCGGACAGATATCTCAAGGTGACGAC---AACAGTCCATACA
GCTCCTTACTATACACGAGCGAT---------------------GGCAAA
CTTTACTGCCTATATGAGCAG------------------------AAAAT
CGAAGAGGTTTTCACTATT---TACCTTGCACGTCTTGTGGAT-------
--------------------------------------------------
--------------------------------------------------
--------------------------------------------------
--------------------------------------------------
--------------------------------------------------
--------------------------------------------------
--------------------------------------------------
--------------------------------------------------
--------------------------------------------------
--------------------------------------------------
--------------------------------------------------
--------------------------------------------------
--------------------------------------------------
--------------------------------------------------
--------------------------------------------------
--------------------------------------------------
--------------------------------------------------
--------------------------------------------------
-----------------------------------------
>V_choCD 
--------------------------------------------------
--------------------------------------------------
--------------------------------------------------
--------------------------------------------------
--------------------------------------------------
--------------------------------------------------
---------------------------------------------CCAGA
CCGTATACCGTCCATTGTAGCAAGTAGCGTAACACCAGGGGTGGTAACCG
CATTTGCAGAGAAACGTGTGGGGGGAGGAGATCCCGGTGCTCTGAGTAAT
ACCAATGACATAATCACTCGTACCTCACGAGATGGCGGT-----------
----------------ATAACTTGGGATACCGAGCTCAACCTCACTGAGC
AAATCAATGTC------AGTGATGAG------------------TTTGAT
TTCTCCGATCCTCGGCCTATCTATGATCCTTCCTCCAATACGGTTCTTGT
C---TCTTATGCTCGA---TGGCCGACCGATGCCGCTCAAAACGGA----
-----------GATCGAATAAAACCATGGATGCCAAACGGTATTTTTTAC
AGCGTCTAT---GATGTTGCATCAGGGAACTGGCAAGCGCCTATCGATGT
TACCGATCAGGTGAAAGAACGCAGTTTCCAAATCGCTGGTTGGGGTGGTT
CAGAGCTGTATCGCCGAAATACCAGCCTAAATAGC---------------
------------------CAGCAAGACTGGCAATCAAACGCTAAGATCCG
AATTGTTGATGGTGCA----------------------------------
-----------------------------GCGAACCAGATACAAGTTGCC
GATGGTAGCCGAAAATATGTTGTCACACTGAGTATTGATGAATCAGGTGG
TCTAGTCGCTAATCTAAACGGTGTTAGTGCTCCGATTATC---CTGCAAT
CTGAACACGCAAAGGTACACTCTTTCCATGACTACGAACTTCAATATTCG
GCGTTAAAC---------------------CACACCACAACGTTATTCGT
GGATGGTCAGCAAATCACAACTTGGGCTGGCGAAGTATCGCAGGAGAACA
ACATTCAGTTTGGTAATGCGGATGCCCAA---------------------
ATTGACGGCAGACTGCATGTGCAAAAAATTGTTCTCACACAGCAAGGCCA
TAACCTCGTGGAGTTTGATGCTTTCTATTTAGCA----------------
--CAGCAAACC------------------------CCTGAAGTAGAGAAA
GACCTT---GAAAAGCTTGGTTGGACAAAAATTAAAACGGGCAACACCAT
GAGTTTGTATGGAAATGCCAGTGTC-------------------------
--------------------------------------AACCCAGGACCG
GGTCATGGCATCACCCTTACT------------------------CGACA
ACAAAATATCAGTGGCAGC---CAAAACGGCCGCTTG---ATC-------
--------------------------------------------------
--------------------------------------------------
--------------------------------------------------
--------------------------------------------------
--------------------------------------------------
--------------------------------------------------
--------------------------------------------------
--------------------------------------------------
--------------------------------------------------
--------------------------------------------------
--------------------------------------------------
--------------------------------------------------
--------------------------------------------------
--------------------------------------------------
--------------------------------------------------
--------------------------------------------------
--------------------------------------------------
--------------------------------------------------
-----------------------------------------
>TconTS2CD 
--------------------------------------------------
--------------------------------------------------
--------------------------------------------------
--------------------------------------------------
--------------------------------------------------
--------------------------------------------------
------------------------------------------CACTCCTT
CCGAATTCCCTCACTTGTTGAG---------ATAGACGGCGTGCTTATCG
CGACATTCGATACACGTTATCTTCGCGCTTCCGACAGCAGTCTCATA---
------GACACAGCTATGAAATACAGTGCCGATCAGGGG-----------
----------------AAGACGTGGAAAACTGAAATCATAATAAAAAATG
CTAGACTAACT------GATAACTTT------------------TCCCGC
GTCGTTGATCCAACGGTTGTTGTTAAGGGTGATAACTTGTTTATTTTTGT
TGGGAGGTACAACACC---TCATCTACCCCATGGGTCTGGCAGAAAAACG
GC---------AAAGACTGGGATGTACTGTTGTACAAGGCCAAGGTAAGG
AAGGAATCA---GCG------GGTGGGGTACCATCAGTGAGCTTTACATG
GGACGAACCCCTATACCTGAAGCATCTGCTCACCTCT-------------
-----------GTCGGT---------AAAATAGACGGC------------
------------AGGTCCCTCATACAATACATTGGTGGCGTTGGAAATGG
TATTGTAACA----------------------------------------
--------------CCGAAAGGTACTATCGTGTTTCCAGTTCAGGTTTTA
AACACCAACAAATCCGTCATGAACATGCTTCTGTATTCAAGTAACGACGG
AAAAACCTGGGAGTTCAGCAAAACTTCCACACCCGCGGGC---ACAACTG
AGGCCTCCCTT---GTTTGGTGGGATGGACAACTACTTCTCACAAGCAGA
ACAACTCCG---------------GATGTCGGCAGCCGCAAAGTATATTT
AACAAGCGACCTCGGAACTTCATGGAATGAAGCG---ATCGGAAGTATCT
CTCGTGTAATTGGTAACTCGCGGTACCGT---------------------
AACGATCCTGGGGGGTCAGGTAGCTCAATTGCCATAACTGTGGAGGGAGT
ACCGGTGATGCTCGTTACTCAC------CCGGAA----------------
--AATGCGAAG------------------------GGTAGGTGGAATCGC
GACCGA---ATGCGACTGTGG---------CTCACGGACGGCAATCGGAT
GTGGCTTGTTGGACAGATTTCTGAAGGGGACGAC---AACAGTGCCTACA
GCTACCTGTTATACACTAAAAAT---------------------GGGACG
TTATTGTGTCTCTACGAGCGA------------------------AACAT
TCGTGAGATATACAGCATT---TATCTAGCCCGGCTGGAGGAT-------
--------------------------------------------------
--------------------------------------------------
--------------------------------------------------
--------------------------------------------------
--------------------------------------------------
--------------------------------------------------
--------------------------------------------------
--------------------------------------------------
--------------------------------------------------
--------------------------------------------------
--------------------------------------------------
--------------------------------------------------
--------------------------------------------------
--------------------------------------------------
--------------------------------------------------
--------------------------------------------------
--------------------------------------------------
--------------------------------------------------
-----------------------------------------
>TconTS1bCD 
--------------------------------------------------
--------------------------------------------------
--------------------------------------------------
--------------------------------------------------
--------------------------------------------------
--------------------------------------------------
------------------------------------------CACTCGTA
CCGCATACCCTCAATTGTTGAG---------GTTGGCGGTGTGCTAATGT
GTGTGGGGGATGCGCGCTACATCACGTCGACGGATTATTTCTTCACG---
------GACACCGTTGCCGCATACAGCACTGACGGTGGG-----------
----------------AGAACGTGGAAGAGGGAGGTTATAATCCCGAATG
GTCGTGTGGAT------GCCCACTAC------------------TCCCGC
GTCGTTGATCCCACTGTTGTTGCGAAGGGTAATAACATTTATGTTCTCGT
TGGGCGGTACAATGTC---ACGCGGGGCTACTGGCACAATAAGAACAACA
GGGCTGGCGTAGCCGATTGGGAGCCCTTCGTGTACAAGGGCACGGTGAAC
GTGGGCACG---AAG------GACAATGCCACTGATGTGTCGATCAGCTG
GGAGAGG---ACTGCACTGAAGTCGCTGTACAACTTC-------------
--------------------------CCGGTTTCGGGA------------
------------AGCCCTGGCACGCAGTTCCTTGGTGGGGCTGGGGGTGG
TGTTGTAACA----------------------------------------
--------------TCCAACGGGACGATTGTGCTGCCAGTGCAGGCAAGG
AACAAAGCCAACCGTGTTGTGAGCATGATCCTGTACTCGGCTGACGATGG
AAAGTCATGGCACTTTGGGAAGGGTGAGGCCGGTGTAGGC---ACGTCCG
AGGCTGCCCTC---ACTGAGTGGGACGGCAAGCTGCTGATTAGTGCACGA
TCCGATGGTGGA---------------CAGGGCTACCGTATGATATTCGA
ATCGAGTGACCTTGGTGCGACGTGGAAAGAGATG---CTCAACAGCATCT
CCCGCGTGATTGGCAACTCTCCGGGTCGC---------------------
AGTGGTCCTGGCAGCTCGAGTGGCTTCATCACGGTGACAGTGGAGGGTGT
GCCTGTGATGCTTCTCACCCAT------CCGAAG----------------
--AACCTTAAG------------------------GGCTCGTATTATCGT
GATCGC---CTGCAGATGTGG---------ATGACGGACGGCAATCGTAT
GTGGCATGTCGGGCAGGTCTCTGAGGGCGACGAC---AACAGTGCCTACA
GCTCCCTGCTGTACACTCCGGAC---------------------GGGGTC
CTGTACTGCTTGCATGAGCAG------------------------AACAT
TGATGAGGTGTACAGCCTC---CACCTTGTGCGCCTTGTGGAC-------
--------------------------------------------------
--------------------------------------------------
--------------------------------------------------
--------------------------------------------------
--------------------------------------------------
--------------------------------------------------
--------------------------------------------------
--------------------------------------------------
--------------------------------------------------
--------------------------------------------------
--------------------------------------------------
--------------------------------------------------
--------------------------------------------------
--------------------------------------------------
--------------------------------------------------
--------------------------------------------------
--------------------------------------------------
--------------------------------------------------
-----------------------------------------
>TconTSL2CD 
--------------------------------------------------
--------------------------------------------------
--------------------------------------------------
--------------------------------------------------
--------------------------------------------------
--------------------------------------------------
------------------------------------------GACTCCGT
TCACATACATTCTCTTGTCAAA---------GTTGGGGACGTGCTGGTGG
CTATCGGAGAACGGAGGTATCGTTTGGCAGGTGAAATGCGACTC------
------AACACTTTCTCCCTGTGCAGCGTAGATGGTGGT-----------
----------------AAGACATGGACAAAGGATGTTATAGCTGTGGGTA
TGGGGAGTACG------AGTTACCAC------------------TCTTAC
CCCATACTGTACGAGGCAATTGTAAAAGAGAATAGTATTTACCTATTTGC
CGGAGGATACGATATAGATACTGTTGGGACAGGTAATATTAATATAAGTA
GC---------CGAGGTTGGGACCCCCTTCTTATCGTTGGAAAGGTGGAA
GTATCGCGC---GGT------TTATTTTCCCAGTCAGCCAAAGTAACTTG
GGGTACACAAGTTCCCTTAAAGGGGAGCATTCCTGAT-------------
--------------------------GGGCTCAGAATGGGA---------
---------------CCTGTGAGCAAGTTTTATCGGGGAGTAAAGGGTGC
AGTT----------------------------------------------
--------GTGACAGAGGTGGGGTCACTTGTATTTCTTGTGGAGCTGACA
AATAGCCACAATCAAGACGTTCCTGTTGTGATTTACTCTACGAATGACGG
CGAGAATTGGAACCTAGAGCCTCTCGATCCTGGTGTGTGT---AAAGGTT
ATTGTCACATT---TTTGTATGGAATGGACGACTCATGCTGGGTAACCAA
TCGAGTAAG---------------------GGACATCAAATTGTATACGA
GTCAATTAACTTCGGAAGGGAGTGGGTAGAGGCT---GTCACTTCCTATT
CGCGTGTGTGGGCGATCGAAGCAGAACAC---------------------
---------GGCAAGCTATACAATTTTGTTACAGCAACAGTTGAAGGAAG
AAGGGTGTTGGTCTTTGCCCAG----------------------------
--CGAAGCATC------------------------AATGATAAATTGCGA
GAGGTG---CTCCGGATTTGG---------CTCTCTGATGGTGACCATTT
TGCTGAAATAGATCATATTCATCTCGATGATGAC---ATCGTCGGTGAGG
GAACGTTGTTGTTCGATGAGAACACGCTCCTTTACTTCTACAGAAAAATA
GGATATTTGCGCGATGAATTT------------------------AGCAG
TTCAGTGCCGTATGACATTGGTAACATTGCCCAGTTGGATGAT-------
--------------------------------------------------
--------------------------------------------------
--------------------------------------------------
--------------------------------------------------
--------------------------------------------------
--------------------------------------------------
--------------------------------------------------
--------------------------------------------------
--------------------------------------------------
--------------------------------------------------
--------------------------------------------------
--------------------------------------------------
--------------------------------------------------
--------------------------------------------------
--------------------------------------------------
--------------------------------------------------
--------------------------------------------------
--------------------------------------------------
-----------------------------------------
>TvY_450 A new nucleotide sequence entered manually 
--------------------------------------------------
--------------------------------------------------
--------------------------------------------------
--------------------------------------------------
--------------------------------------------------
--------------------------------------------------
------------------------------------------CATTCGTT
CCGCGCTCCATCTATGGCTGAG---------GTGGACGGTGTGCTGGTTG
CGATTGCGGATGCCCGGTACCGGTCCTCAACCGACTACCACCTGACT---
------GACATTGTCGCGAAGTACAGCGCCGATGGTGGG-----------
----------------AAGACGTGGAAGACGGAGGTGATCATACGAAACC
CTCAGGTGAAT------CCAGTGTAC------------------TCCCGT
GTTGTGGACCCCACTGTTGTGGTGAAGGGGAACAAGATCTTTGTACTTGC
TGGCATGTTCTATAAC---ACTTACGGCTACTGGTCGTGGCACGCTAACT
CG---------TCAGATTGGGATGCTGCCATGTACGTGGGCGATGTAGAG
AAAACAGTA---GCT------GATGGTGTGCCCGCTGCGACCATCACGTG
GAAGAAGCTTCGGACGTTCAAGGAAGAGTACCTGAGC-------------
-----------AGATACCAATACAACGTGAAGCCAGATTACGAGTGGGAC
ACAGACATCTCCTGGGAGCCCAGTCACTTCCTTGGTGGTGTGGGTCACGG
GATTGTGACGAGTACCGATCTGTACAAGGAAATG---GCAGATGGGCAGA
GGGAGAAGGTCGCAGACAAGGGTGTCATCATAATTCCCATTCAGATAAAG
CAAGGCACCTTCAAGGTCGCCGCGACAATTCTCTACTCGAAGGATGATGG
GAAGACGTGGAAGTTCGGAGATGGACGGACGCCGATCCAC---ACCACGG
AGTCTTCGGTG---GTGGAGTGGAAGGGCATGTTGCTGCTGAACGCCAGG
TCTGACAGT---------------------GGCTTTCGCAAGGTGTTCAC
GAGCGATGACATGGGGAATAACTGGGAGGAG------TACTGGAAGCTCT
CGAAGGTGTGGGGGAACGCGCCGTCACGC---------------------
AGGGCGCCTGGGAGTTCGAGTAGCACCATCAAAGTGAACATTGAAGGAAG
AGACCTGATGCTGCTCACTGTG------CCAAAG----------------
--AACACAAGG------------------------GAGTCACACGACCGT
GATCGC---CTGCAGCTCTGG---------ATTACCGACGGGGACCGTGT
CTTCTTGGTGGGTCAGGTCTCCAATGGGGATGAT---AAAGGTCCGTACG
CCACATTGATGCATATGAAGGATCCAAAAACA------CGGGAGGACGTG
CTGTATTGCCTCCACGAGCAG------------------------AACAT
CGATGAAATCTACAGCATT---GTTAGTGTGAAACTG---GTC-------
--------------------------------------------------
--------------------------------------------------
--------------------------------------------------
--------------------------------------------------
--------------------------------------------------
--------------------------------------------------
--------------------------------------------------
--------------------------------------------------
--------------------------------------------------
--------------------------------------------------
--------------------------------------------------
--------------------------------------------------
--------------------------------------------------
--------------------------------------------------
--------------------------------------------------
--------------------------------------------------
--------------------------------------------------
--------------------------------------------------
-----------------------------------------
>Tran_180CD 
--------------------------------------------------
--------------------------------------------------
--------------------------------------------------
--------------------------------------------------
--------------------------------------------------
--------------------------------------------------
------------------------------------------CACTCGTT
CCGCATTCCCACCATTGTCAAC---------GTGGATGGGGTGATGGTTG
CCACTGCGGATGCCCGCTACGAAACATCCTTCGACAATTCCTTCATT---
------GAGACTGCCGTCAAGTACAGCGTGGACGATGGG-----------
----------------GCGACATGGAACACCCAAATTGCGATCAAGAACA
GCCGCGCCTCG------TCCGTT---------------------TCCCGT
GTGATGGACGCCACAGTGATCGTGAAGGGGAACAAGCTGTACATCCTGGT
GGGAAGCTTCAATAAG---ACACGAAACTCGTGGACGCAGCACCGTGATG
GG---------AGCGACTGGGAACCGCTTCTCGTCGTTGGTGAGGTCACG
AAGTCCGCT---GCG------AACGGCAAGACAACCGCAACTATCAGTTG
GGGGAAGCCTGTGTCTCTGAAGCCATTGTTTCCGGCG-------------
--------------------------GAGTTTGATGGGATC---------
---------------CTCACGAAGGAGTTCATTGGCGGTGTGGGGGCTGC
CATC----------------------------------------------
--------GTGGGGTCCAATGGGAACCTTGTGTACCCTGTGCAAATTGCG
GACATGGGGGGGCGAGTCTTCACCAAGATCATGTACTCAGAGGACGATGG
CAACACGTGGAAGTTTGCGGAGGGCAGGAGCAAGTTTGGC---TGCTCTG
AACCGGCAGTC---CTCGAGTGGGAGGGGAAACTCATCATAAACAATCGT
GTTGATGGG---------------------AACCGTCGCTTGGTCTACGA
ATCGAGCGACATGGGAAAGACGTGGGTGGAGGCT---CTCGGCACACTCT
CTCACGTGTGGACCAACTCACCAACATCG---------------------
AACCAGCAGGACTGTCAGAGCAGCTTCGTTGCTGTGACGATCGAAGGGAA
GCGTGTGATGCTCTTCACCCAC------CCGCTG----------------
--AACCTCAAG------------------------GGGAGGTGGATGCGC
GACCGC---CTGCACCTTTGG---------ATGACGGACAATCAGCGCAT
CTTTGACGTTGGGCAGATATCCATTGGCGATGAA---AATTCCGGTTACA
GCTCCGTCCTGTAC------------------------AAGGATGATAAG
CTGTATTCTCTGCACGAGATC------------------------AACAC
CAACGACGTGTACAGCCTT---GTCTTTGTGCGCTTCATTGGC-------
--------------------------------------------------
--------------------------------------------------
--------------------------------------------------
--------------------------------------------------
--------------------------------------------------
--------------------------------------------------
--------------------------------------------------
--------------------------------------------------
--------------------------------------------------
--------------------------------------------------
--------------------------------------------------
--------------------------------------------------
--------------------------------------------------
--------------------------------------------------
--------------------------------------------------
--------------------------------------------------
--------------------------------------------------
--------------------------------------------------
-----------------------------------------
>TvY_090CD 
--------------------------------------------------
--------------------------------------------------
--------------------------------------------------
--------------------------------------------------
--------------------------------------------------
--------------------------------------------------
------------------------------------------CACTCATT
CCGTATTCCGTCCATGGTTGAG---------GTGGATGGTGTGTTGATCG
CTTTCGCCGACGCCAGGTACAGAACCTCGATTGACTATCACGTGACT---
------GACACAGTTGCGAAGTATAGCGCTGATGGTGGG-----------
----------------AAAACGTGGAAGACGGAGGTGGTTTTCAGGAATC
CCCAAGTGCAT------CCCGTGTAC------------------TCGCGC
GTTGTGGATCCCACTGTTGTAGTGAAGGGCGACAAAGTTTTTGTACTGGT
TGGGAAGTTCCATTAC---GCTCGCGGCTATTGGACGTGGCACAAGAACT
CG---------ACTGATATAGATGTTATTTTATACGTGGGTACGGTGAAG
AAAAGAGTT---GAG------GGAGGCGTGCCCACCGCAACTATCACGTG
GAAAGAGATGCAAAGCTTCAAGGAGGAGTACATGAAG-------------
-----------ATTAGGTCCTATTATGAGCAGACCGGGTATAAGCAATTT
TCCAAGACTCCGTGGTTGCCGACACACTTCCTTGGTGCTGTAGGAAACGG
CATCGTGCTAAATGACGACCTCTACAAGGTAACGGAGTCGAATGGCCGCG
GAGAAAAGGTGGCCGGTAAAGGGGCCATCATATTCCCTATTCAGATAAAG
CAGGGCGTTACCAGTATTGCCGGGACAATGTTGTACTCGAAGGACGATGG
CAAGACGTGGAAGTTCGGTGAAGGGCGGACGCCAGTGGGG---TGCTCGG
AGTCATCTGTG---GTTGAGTGGCAAGGAAAGCTGTTGCTTATGAGCAGG
GCGGATGGC---------------------GGTTTTCGGAAGGTGTATGT
AAGTGACGATATGGGGAGGAGCTGGGAAGAA------TTTCGGAAGCTTT
CGAGGGTATGGGGCAACTCTCCCACGCGC---------------------
GATGCGCCAGGAAGCTCAAGCAGCACCATCAAACTGAGCATTGAAGGGAG
AGAAGTGATTCTACTCACTCAG------CCGAGA----------------
--AACACGGTT------------------------GGGCGCTACAGTCGT
GATCGT---CTGCAGCTGTGG---------ATGACTGACGGGGACCGCGT
CTTCTGGGTGGGTCAGATTTCCAATGGAGGCGAG---AACAGTCCATACG
CATTTCTTATGCACACCAAGAATACAGTAACG------CGGGAGGACGTA
CTGCATTGTCTTCATGAGCAA------------------------AACTT
TGATGAGGTCTACAGTATT---TTCAACGTGAAGCTG-------------
--------------------------------------------------
--------------------------------------------------
--------------------------------------------------
--------------------------------------------------
--------------------------------------------------
--------------------------------------------------
--------------------------------------------------
--------------------------------------------------
--------------------------------------------------
--------------------------------------------------
--------------------------------------------------
--------------------------------------------------
--------------------------------------------------
--------------------------------------------------
--------------------------------------------------
--------------------------------------------------
--------------------------------------------------
--------------------------------------------------
-----------------------------------------
>Tcru_085CD 
--------------------------------------------------
--------------------------------------------------
--------------------------------------------------
--------------------------------------------------
--------------------------------------------------
--------------------------------------------------
------------------------------------------CACTCGTT
CCGCCTCCCCGCCCTTGTTAAT---------GTGGATGGGGTGATGGTTG
CCATCGCGGACGCTCGCTACGAAACATCTAATGACAACTCCCTCATT---
------GATACGGTGGCGAAGTACAGCGTGGACGACGGG-----------
----------------GAGACATGGGAGACCCAAATTGCCATCAAGAACA
GCCGTGTATCG------TCAGTT---------------------TCTCGT
GTGGTGGTTCCCACAGTGATTGTGAAGGGCAACAAGCTTTACGTCCTGGT
TGGAAGCTACAATAGT---TCGAGAAGCTACTGGACGTCGCATGGTGATG
CG---------AGAGACTGGGATATTCTGCTTGCCGTTGGTGAGGTCACG
AAGTCCACT---GCG------GGCGGCAAGACAACTGCGAGTATCAAATG
GGGGAGCCCCGTGTCACTGAAGAAGTTTTTTCCGGCA-------------
--------------------------GAAATGGAAGGAATG---------
---------------CACACAAATCAATTTCTTGGCGGTGCGGGTGTTGC
CATT----------------------------------------------
--------GTGGCGTCCAACGGGAATCTTGTGTACCCTGTGCAGGTTACG
AACAAAAGGAAGCAGGTTTTTTCCAAGATCTTCTACTCGGAAGACGAGGG
CAAGACGTGGAAGTTTGGGAAGGGCAGGAGCGATTTTGGC---TGCTCTG
AACCTGTGGCC---CTTGAGTGGGAGGGGAAGCTCATCATAAACACCCGA
GTTGACCGG---------------------GCACGCCGTCTGGTGTACGA
GTCCAGTGACATGGGGAATACGTGGGTGGAGGCT---GTCGGCACGCTCT
CGCGTGTGTGGGGCCCCTCACCAAAATCG---------------------
GACCAGCCCGGCAGTCAGAGCAGCTTCACTGCCGTGACCATCGAAGGAAT
GCGTGTGATGCTCTTCACACAC------CCGCTG----------------
--AATTTTAAG------------------------GGAAGGTGGCTGCGC
GACCGA---CTGAACCTCTGG---------CTGACGGATAACCAGCGCAT
TTATAACGTTGGGCAAGTATCCATTGATGATGAA---AATGCCGCCTACA
GCTCCGTCCTGTAC------------------------AAGGATGATAAG
CTGTACTGTTTGCATGAGATC------------------------AACAC
TAACGAGGTGTACAGCCTT---GTTTTTGCACGCCTG---GTT-------
--------------------------------------------------
--------------------------------------------------
--------------------------------------------------
--------------------------------------------------
--------------------------------------------------
--------------------------------------------------
--------------------------------------------------
--------------------------------------------------
--------------------------------------------------
--------------------------------------------------
--------------------------------------------------
--------------------------------------------------
--------------------------------------------------
--------------------------------------------------
--------------------------------------------------
--------------------------------------------------
--------------------------------------------------
--------------------------------------------------
-----------------------------------------
>Tb11_240CD 
--------------------------------------------------
--------------------------------------------------
--------------------------------------------------
--------------------------------------------------
--------------------------------------------------
--------------------------------------------------
------------------------------------------GATGCCGT
ACATATTCATTCCGTCGTCGAG---------GCTGAAGGTGTGTTGGTTG
CAATCGGAGAATTCAGATATCACCTGGCTGGTGAAGTAAGGCTA------
------AGAACGTTTTCACTTTCGAGCATAGATGGGGGG-----------
----------------AGGACATGGAAAAAGGACAACATAATTGAAGGAA
GAAAGGAGATG------GAGTATTCT------------------TCCTAT
CCAATACCACTTGAAGTAGTTGCCAAAGGGAGCAATGTGTATGTGCTTGC
AAGCGGGTATGATGTG---CAAGGCGATGGCTTAGGCAAGGTAACGATAA
GTGAG---TGCAAAGAT---AGTCTCCTTCTAATTTCTGGGAAAGTTGTA
AGGTCGAGA---GGT------TTTTTTTCGCAATCAGCTGGTGTAGAGTG
GAACAAACAGGTGCCGTTGAAGGGGGTCTTCCCCACT-------------
--------------------------GGACTTCAAGCGGGG---------
---------------CCAGTGAACAAGTTTTTCCGAGGAAGAAGGGATGC
AATC----------------------------------------------
--------GTCACTGAAGGGGGTTTACTTGTATTTCTCGTTTGTTTAAAG
AACGAGAATAGCGAAGACGTACCCACAATAATTTATTCCGTGGACGACGG
TATCCACTGGAAGTCGACACCCCTAGAAGCTCATGTATGC---AAGGAGA
ATTGCAACATC---TTTGAATGGGGAGGGAGGCTTATGTTGAGCAACGGC
TCGTAT---------------------ACCGGTCACTTGGCTGTTTATGA
ATCCATCAATATGGGAAGGGAATGGACGGAAGCC---AAGAGGACGTTCT
CGCGTGTGTGGGCCAGTGGTGCAGCCGAA---------------------
---------GGTGGATCACACAACTTGCTTGTTGTCACAATTGAAGGGAA
AAGGTTGTTGATTTTCACCCGG------CGCGCA----------------
--CCGTCGACT------------------------GACTCATATGGG---
GATGGG---CTCAATATTTGG---------CTATCTGATGGCGAACATTT
TTTTGATATTGGTCACGTCACTCTTGAAGGTGGA---ATAGATGGTGAAG
GGACACTGCTGTACAGCAAC------------------------GGCAAA
CTGCTTTACTTCTACAAAAAAACTGGCACCTTTCATGATGAGGTAAGCAA
CGCGGTACCCTATGACATAGGCAAGGTTGCGCATTTAGATCAT-------
--------------------------------------------------
--------------------------------------------------
--------------------------------------------------
--------------------------------------------------
--------------------------------------------------
--------------------------------------------------
--------------------------------------------------
--------------------------------------------------
--------------------------------------------------
--------------------------------------------------
--------------------------------------------------
--------------------------------------------------
--------------------------------------------------
--------------------------------------------------
--------------------------------------------------
--------------------------------------------------
--------------------------------------------------
--------------------------------------------------
-----------------------------------------
>TconTSL1CD 
--------------------------------------------------
--------------------------------------------------
--------------------------------------------------
--------------------------------------------------
--------------------------------------------------
--------------------------------------------------
------------------------------------------GGTGTGTT
CGAGGGCAACTCATTGCTGGAG---------GTAAATGACCAGATTGTGA
CGCTCGCCGGCGCCAGGTACAATTCGTGGGTCGATGGGTACGCCGGAATG
TGGATGAAAACTATCCGCCTGAGTGAAGGGCATCAGGGCCCCGGAGCCGC
TGACTGGATGCAAGAAAAGAACTGGAAGGGTGAGGCTGTTATCGTGAATG
AAAAGGTAGAG------TCTCATCGA------------------TATGCG
TTGATGGGCCCGAGAGCAGCAGTGGTAGGTGACAAGATCTTTTTCCTTTC
TATCACCAGCAACAAA---TCAAAGGATGCATTGTCAAGCCCGTCCGACG
AA---------TCAAATCTAGACGTTAGGCTATACATTGGAACTGTCGAT
AAAAGTTTT---GTT---------------GGTGATGCTTCTGTCCACTG
GAACGGCCCTCGTTCACTCCTTGTGACATTTATGAAG-------------
--------------------------GAGCTGAAGAAGAAC---------
---------------TCGTGGAAGGACTTTGTAGAAGGCAGCGGTAAAAG
TGTTGTA-------------------------------------------
-----------ATGGGCGAC---ACAATATTCTTTCCACTTGTTGCCCTA
ACTCACAAGCAGAGTAGGTCATGCGTCATTGCCCGCTATAGGCATAACGA
TGAGAATTGGACCTTCACCCGCGTTGCACTGGATATTGATGACTGCACAA
ACCCTACCCTT---CTTCTGTGGAAAAACGAGCTGATGATAGTCGTTGCG
CACAAC------------------------TTGAAGAACAAAGTGTACAG
ATCTGTGGATATGGGGCTAACATGGACGGATGCC---TCGAAGACACGCA
GATATGCACTGACTAACTTCCAGCACCAC---------------------
GCCGACGATGTTGACCGGGGTGACATCTTGAGTGTCAGGGTCGGTGAGAC
TGATTTGCTTCTTTTTGCCTAT------CGTATG----------------
--TTCTTCAGC------------------------TCCGCGACGGCAGGC
AACCGGCCGCTTCTCCTGTGG---------ATGACAGACAACAAGCGCAC
ACACTGCCTCGGACCCATATCAACCGGTCACCTGTTCACGGGCGCCTTTG
GTGCCCTACTGTATACAAGGGAA------------------------AAG
CTGTATTCTCTCCATCAGGAA------------------------AGCTT
CAGTTCCCTAAGCAGTCTC---TTTTTTACCAATCTCACCGGC-------
--------------------------------------------------
--------------------------------------------------
--------------------------------------------------
--------------------------------------------------
--------------------------------------------------
--------------------------------------------------
--------------------------------------------------
--------------------------------------------------
--------------------------------------------------
--------------------------------------------------
--------------------------------------------------
--------------------------------------------------
--------------------------------------------------
--------------------------------------------------
--------------------------------------------------
--------------------------------------------------
--------------------------------------------------
--------------------------------------------------
-----------------------------------------
>TconTSL3CD 
--------------------------------------------------
--------------------------------------------------
--------------------------------------------------
--------------------------------------------------
--------------------------------------------------
--------------------------------------------------
------------------------------------------TACTCGTA
TAGGTCCCCATCGCTCCTCGCA---------GTGCAAGGCTCACTGATCA
CCGTGTCGGAAACG---TGGGACACCACGGACGAAAAGAAGTATGTG---
------GATGTAATCACGGAATACAGCCGAGACTATGGT-----------
----------------ACGTCGCTGGTGACGCAGGTTGCAATTCGGAGTG
ACAAGGCGGACTTCCATGCGGTTTACACACATCAGGAAGACCGCGAGAGT
ACTCTTCATCCAACCGCCGTTGCTAGCGGTGACAAGGTGTACGTCCTTGT
CTTTTGCAAGAATATA---GGTGCGAAC------------GACTCGCTGA
CT---------GGTGATCAGGTGATTATGCCGTATGTGGCCACAGGGACC
GTGCTACCG---CTC------GGTGCAATTGGCGAAACGTGGGTGGATTG
GACGGCACTCAACCCGATTAGGGCTCTCCTCCCTGGA-------------
--------------------------TTTGTTGGAGGGAAG---------
---------------AGGGCAAGTAGGTTTTTTGGTGGCGGCGGTAATGG
CATT----------------------------------------------
--------GCGACACCGCAAGGAACGATCATTATCCCCGTGCAGGTGGTG
CGAACGGACGATGAATACTTTGCCTCAATTATATACTCAACGAACGGTGG
CTCGAGTTGGGCTCTCGCGAAAGGAGTAACAGACGCAGGG---TGCAGAG
AATCTTCAGTT---CTGGAATGGAAGGGCAAGCTCCTCCTGGTTTCACGG
TCAAACGAC---------------------GGCTTCACAAAAGTTTATGA
ATCGGGCGACATGGGCACCAAGTGGACAGAAGCT---CTCGGGACGATAT
CGCGCGTGTTCGGCAACTCACCAAACCGT---------------------
ACAGGACCCGGTAACCAAGGCAGTGCCGTAGTTGCCAATATTGACAACGT
CCCTGTTATGATTTTTTCGCAC------ACAACT----------------
--GTACTCCACGGTGGCGGTGACGGTGATGACAGTGGGCGCATCCGTGAA
ATTCAC---CAGCGCATATGG---------CTTAGTGACGGCAACCGCAT
TGTGAAAGTAGGGCACATTTACTGGGATGACCACCTGCAAAGCAGCCACA
ACAACCTTCTCTACGACAAG------------------------GGAAAA
CTTTTCTGTGCATACGAGGCG------------------------GGAGC
GGAGAAGACATCCGCGGTT---CTCGTCAGGAGCCTCGACGATGAGCTGA
GCAAGGTTGAGGCAGCGTTGGAG---------------------------
--------------------------------------------------
--------------------------------------------------
--------------------------------------------------
--------------------------------------------------
--------------------------------------------------
--------------------------------------------------
--------------------------------------------------
--------------------------------------------------
--------------------------------------------------
--------------------------------------------------
--------------------------------------------------
--------------------------------------------------
--------------------------------------------------
--------------------------------------------------
--------------------------------------------------
--------------------------------------------------
--------------------------------------------------
--------------------------------------GCA
>TvY_990CD 
--------------------------------------------------
--------------------------------------------------
--------------------------------------------------
--------------------------------------------------
--------------------------------------------------
--------------------------------------------------
------------------------------------------CACTCGTT
CCGCATCCCGTCCATGGTGGAG---------GTGGACGGCGTGTTGGTTG
CTGTGGCAGATGCGCGGTACAGGACGTCGATTGACTACCACCTGATT---
------GACACAGTTGCGAAGTACAGTGCCGACGATGGA-----------
----------------AAAACGTGGAAGACGGAGGTGATAATCCGAAACC
CGCAAGCGAGT------CCCGTGTAC------------------TCCCGT
GCTGTGGACCCCACTGTTGTGGTGAAGGGAAACAAGATCTTTGTACTTGT
TGGGATGTTTCATTAT---ACACGAGGGTACTGGACACTGCACGCGAACG
CA---------AGTGATCAGGACATTTTTATGTATGTGGGTGAGGTGAAT
AAAACCACC---ACG------AACGGTGTGCGGAGTGCCAGCATCAGCTG
GAGCAAGCTGTGCAGTTTAAAAGCGGACTACATGAGC-------------
-----------AAGCGCTACTTCTACGTGCAAACGGGCTACAAGAAGTTC
TCCAAGGTGCCCTGGAAGTCTACACATGTTCTCGGTGGCGTGGGGAATGG
CGTTGTTATTCAGGCCGACCTCTACAAGACGCGCAAAGTTGGCGGGCGGC
GCGAAAAGGTTGCTGGCAAAGGCACCATCATATTTCCTGTTCAGATAAAG
CAGGGAGCAGTCAGCATTGCGGCGACAATTCTCTACTCGAAGGATGATGG
CAAGACGTGGGTGTTTGGAGAAGGGCGAACGCCCTTTGGC---TGCTCCG
AGTCATCCGTC---GTGGAATGGGATGGAATGCTGCTGCTGTTTGTTAGA
ACGGACGGT---------------------GGGTTTCGCAGAGTGTACGC
AAGTGATGACATGGGTAAAAGCTGGGAGGAG------TATTTAAAGGTCT
CGAAAGTGTGGGGAAACTCACCCTCGCGC---------------------
ACAGGCCCCGGCAGTTCGACCAGCAGCGTCAGAATTGATGTTGGGGGTAC
GAATGTGGTGCTGCTCACCCAG------CCGAGG----------------
--AACACCGCT------------------------GGGAGCTTCAGCCGT
GATCGT---CTGCAGTTGTGG---------ATGACTGACGGGGGTCGTGT
CTTTTGGGTCGGCCAAATCTCGCACGGCAGTGAG---AACAGTCCCTACG
CAGTTCTTATGCACACGAAGGATGCCAAGACA------CAGGAGGACGTG
CTGTACTGTCTTCACGAGCAG------------------------AACTT
TGACGAAGTCTACAGCATA---TTCAGTGTGAATCTCGCCATA-------
--------------------------------------------------
--------------------------------------------------
--------------------------------------------------
--------------------------------------------------
--------------------------------------------------
--------------------------------------------------
--------------------------------------------------
--------------------------------------------------
--------------------------------------------------
--------------------------------------------------
--------------------------------------------------
--------------------------------------------------
--------------------------------------------------
--------------------------------------------------
--------------------------------------------------
--------------------------------------------------
--------------------------------------------------
--------------------------------------------------
-----------------------------------------
>Tb_440CD 
--------------------------------------------------
--------------------------------------------------
--------------------------------------------------
--------------------------------------------------
--------------------------------------------------
--------------------------------------------------
------------------------------------------GGTTTATT
CGAAGGTAATTCACTCGTGGCG---------GTGGGTGGGAGTGTTGTTG
CCCTCGCTGAAGCACGATATAACGCGTGGACTGCCGGATACGCCGGAGTG
TGGCTAAAGACTATTGCACTTGGCGAGACTCACCAGAGCGCACAGGCGGC
GGGTTGGATGTCAGAGAAAAAATGGAAGACTGAGAATGTTTTCGTGAATG
AGCCGGTGGCC------GATCATCGC------------------TACGCT
CAATACGGCCCCAGGGCAATAGTACTGAAGGATAAGATTTTCCTTCTTTC
ACTCAGCAGCAACAAG---GCGAAGGATGTAGAACCT---CAAGAGGGTG
CG---------TTCGACTTGGAGGTGAAGCTTTTCGTGGGCACTATCGGC
GGCCGC---------------GGTGCGGAAGATGGCAAGGTTGTGAAGTG
GAATAAGCCTTCATCGCTGACTGATACGTTCAAGAGG-------------
--------------------------CCGCTATTGGAGCAC---------
---------------TCATGGAAGGAATTCTTCGAGAGTGGTGGAAAGGG
TGCT----------------------------------------------
--------GTTGTGGGCGAC---ACCATACTTTTCCCTCTCGTCGCGTCC
GCTGAGAGTGGGGCTAAGACATGCGTTATTGCGCGTTATAAGCACGAGAG
TGAGTCATGGAGCTTCACCCCGGCTAAACTGGACATCGACGATTGCACGG
AGCCCAGCCTG---CTTGTGTGGAAGAAGGAATTGCTGCTTGTAGTTGCA
CAC------------------------CAGACGAAAAACAAGATGTATCG
ATCCGTAGACGTGGGGATGACGTGGACTGACGCT---ACGGAGGGTGAAA
GGCACGCACTGTCCAATTTCCAGTATCAC---------------------
TCCGATGACGACGACCGAGGTGACTTCGTGAACATGAAGGTGGATGGGTC
GGATGTGATCCTATTTGCTTAC------CGCGCC----------------
--TTCTTCAAT---------------------TCAGGGAATGCGGGATTG
AGGCCG---CTCCTCCTTTGG---------GTGACGGATAGCAAGCGGAC
GCATTGCCTCGGGGCGATTTCCTCTGGTCATTTATCCATGTTATCTTTTA
GCGCCCTCCTGCACACT------------------------GAGAGTGGG
CTGTACTCCCTGCATGAGGAG------------------------GGTTT
CAGCCAGTTGAAAAGCATT---TTCTTTACCGACCTCACCGAC-------
--------------------------------------------------
--------------------------------------------------
--------------------------------------------------
--------------------------------------------------
--------------------------------------------------
--------------------------------------------------
--------------------------------------------------
--------------------------------------------------
--------------------------------------------------
--------------------------------------------------
--------------------------------------------------
--------------------------------------------------
--------------------------------------------------
--------------------------------------------------
--------------------------------------------------
--------------------------------------------------
--------------------------------------------------
--------------------------------------------------
-----------------------------------------
>Tb_640CD 
--------------------------------------------------
--------------------------------------------------
--------------------------------------------------
--------------------------------------------------
--------------------------------------------------
--------------------------------------------------
------------------------------------------CACTCTTT
CCGTGTCCCTTCGTTTGTTGAA---------ATTAGTGGGGTATTGGTGG
GCATTGCCGACGTACGGTACATTTCATCTGCTGACTTCACCTTCACT---
------GAGACAGTTGCCAAGTACAGTGCTGATGGTGGG-----------
----------------GATACTTGGAAGACTAAAGTCATCATTGAGAACA
GTCGTGTTAAC------ACTAATTTT------------------TCCCGA
GTTGTAGATCCCACAGTCGCTGTCAAGGGAAACAATATATTCGTTCTCGT
GGGAAGGTACAACACT---TCCAGTAAGTATTGGACGTGGCAACATTACG
GC---------GAAGACTGGGATATACTCATGTACAAGGGTACTGTCATC
AAAGAGGAA---AAG------GACGGTAATGTAACTGCGAGCATTACATT
TGAGGCTCCCCAGAACCTGAAGTTTCTCTTAGCAACG-------------
-----------GTGCCC---------TCACCAGGTGGG------------
------------CACCCCCCATCCCAATTTCTCGGTGGCGTAGGGAACAC
TGCTGTAACG----------------------------------------
--------------CCGGACGGTGCCATTGTATTTTCTGTCCAGGTCAAG
AATACTTGGAATCAGGTTGTGGGAAAACTTTTGTATTCGACGGATGATGG
CAAAACATGGCACTTTTCTGCAGGGGAAACACCGGTCGGT---TCAACTG
AATCTTCTGCC---GTTTGGTGGAAAGATAAACTGCTGGTGAATGCCAGA
ACAGATGAG---------------CATATAGGTTGCCGCAGGGTATTTGA
AACGAGTGACTTAGGGAATACATTAAAGGAATCC---ATCAGGACTCTTT
CCCGAGTAATAGGCAACTCGCCGCTTCGT---------------------
AACCAGCCTGGTAGTTCAGGAAGTGCTATTTCCATAACTGTGGAGGGCAT
GGATGTCATGCTAATTTCTCAG------CCAAAA----------------
--AATACGAAG------------------------GGACGTTTCTCACGC
GACCGC---CTCCAGTTATGG---------TTAACGGACGGTACTCGTGT
TTTCATGATCGGACAGATATCTCAAGGTGACGAC---AACAGTCCATACA
GCTCCTTACTGTACACGAGCGAT---------------------GGCAAA
CTTTACTGCTTATATGAACAG------------------------AACAT
TGAAGAGGTTTTCACTATT---TACCTTGCACGTCTTGTGGAT-------
--------------------------------------------------
--------------------------------------------------
--------------------------------------------------
--------------------------------------------------
--------------------------------------------------
--------------------------------------------------
--------------------------------------------------
--------------------------------------------------
--------------------------------------------------
--------------------------------------------------
--------------------------------------------------
--------------------------------------------------
--------------------------------------------------
--------------------------------------------------
--------------------------------------------------
--------------------------------------------------
--------------------------------------------------
--------------------------------------------------
-----------------------------------------
>TvY_830CD 
--------------------------------------------------
--------------------------------------------------
--------------------------------------------------
--------------------------------------------------
--------------------------------------------------
--------------------------------------------------
------------------------------------------CACTCGTT
CCGCGTCCCATCGATGGTGGAG---------GCGGACGGCGTGCTGGTCG
CGATTGCGGATGTCCGGTACCGATCTGCCACCGACTACCACCTGACT---
------GACATTGTCGCGAAGTACAGCGCTGATGGCGGA-----------
----------------AAGACGTGGAAGACGGAGGTGATCATACGGAACC
CTCAGGTGAAT------CCCGTGTAT------------------TCCCGT
GTTGTGGACCCCACTGTGGTGGTGAAGGGAAGAAAAATATTTCTCCTTGT
TGGCATGTTCTGCAAC---ACTTACGGCTATTGGACGTGGCACGCCAACT
CG---------TCAGATTGGGATGCGGCCATGTACGTGGGCGATGTAGAG
AAAGCAGTA---GCT------GATGGTGTGCCCACGGCGACCATCACGTG
GAAGAAGCTGCGAAGCTTCAAGGAAGAGTACCTGAGC-------------
-----------AGGTACGAATACAACGTGTGTTCTAATGACAGGTGGGAC
ACGGACACCTCCTGGGAGCCCACCCACTTCCTTGGTGGTGTGGGCCACGG
GGTTGTGACGAGTGCCGATCTGTACAAGGAGACG---CCAGATGGGCAGA
GGGAGAAGGTCGCAGACAAGGGTGCCATCATAATTCCCATTCAGATAAAG
CAGAGCACCTCCAAGGTCGCCGCGACAATTCTCTACTCGAAGGATGATGG
GAAGACGTGGAAGTTCGGAGATGGGCGAGCGTCAATTACC---TCCACGG
AGTCCTCGGTG---GTGGAGTGGAAGGGCAAGCTGCTGCTCAACGCCAGG
ACTGATTAC---------------------GGCTCTCGCAGGGTGTTCAC
GAGCGACGACATGGGAAATATTTGGACGGAG------TGTCGGAAGCTCT
CGAAGGTGTGGGGGAACGCGCCGTCGCGC---------------------
TGGGCGCCTGGGAGTTCGAGTAGCACCATCAAAGTGACCATTGAAGGAAG
GGACCTGATGCTGATGACTGCA------TCAAAG----------------
--AACGAGAAG------------------------CACTCCCACGAGCGT
GATCGC---CTGCAGCTGTGG---------ATTACCGACGGGGACCGCGT
CTTCTTGGTGGGGCAAATTTCTAACGGTGAGGAG---AATGGCCCTTATT
CGTCGTTGATGTACATGAAAGATCCCAAAACA------CGGGAGGACGTG
CTGTACTGCCTTCACGAGCAA------------------------GATAT
TGATGATATCTTCAGCGTT---TTGAGCGTGAGACTTCCCGTA-------
--------------------------------------------------
--------------------------------------------------
--------------------------------------------------
--------------------------------------------------
--------------------------------------------------
--------------------------------------------------
--------------------------------------------------
--------------------------------------------------
--------------------------------------------------
--------------------------------------------------
--------------------------------------------------
--------------------------------------------------
--------------------------------------------------
--------------------------------------------------
--------------------------------------------------
--------------------------------------------------
--------------------------------------------------
--------------------------------------------------
-----------------------------------------
>Tb_850CD 
--------------------------------------------------
--------------------------------------------------
--------------------------------------------------
--------------------------------------------------
--------------------------------------------------
--------------------------------------------------
------------------------------------------CATTCCTT
TCGTATTCCTTCGTTTGTTGAG---------GTTGATGGGGTGCTGATGG
GTATTGGTGATGCCCGGTATCTTACCTCCACGGATTACTTCTTCACC---
------GACACCGTTGCTAAATACAGTGCGGACGGGGGC-----------
----------------AAAACATGGAAAACAGAGGTCATCATTGAAAATG
GTCGCGTGGAT------CCCACATAC------------------TCTCGT
GTTGTGGATCCTACTGTCGTTGCTAAGGCGGACAGTGTCTTTGTGCTTGT
GGCAAGATACAATGTC---ACGAAGGGGTATTGGCACAACGAAAACAACG
CAGCGGGTATAGCGGATTGGGAACCTTTCATGTACAAGGGTGTAGTGACT
AAGGGTGCC---GAC------GGTAAAACCAGTGATGTGCGGATCTCTTG
GACAAAG---ACACCACTGAAACCCCTCTACGACTTC-------------
--------------------------ACTGTTGCAGGA------------
------------AGCAAGGGCACGCAGTTCATTGGAGGAGCTGGTAACGG
CGTTGTAACA----------------------------------------
--------------TTGAACGGTACAATATTGTTTCCGGTGCAGGCGAGG
AATGAAGACAATGCCGTTGTAAGCATGGTTATGTACTCTGTTGACGATGG
TGTGAGTTGGCATTTTGCCCGTGGTGAAACGGCGCTTCTC---ACATCGG
AAGCTTCTCTT---ACTGAGTGGAATGGGAAACTGCTGATGAGCGCGCGG
ACAGACACTTCTGGCGTTAACGTAGAAGGTGGGTTCCGCAAGGTGTTCGA
ATCTAACAACCTTGGGGCAACGTGGGAGGAATCA---CTCGGAACGATTT
CCCGCGTAATTGGGAACTCACCCGACCGTACGAAACCGTCTCCAACGGCC
AACTATCCCGGTAGTTCGGGGGCTCTTATTACTGTGACGCTTGGGGATGT
GCCTGTGATGTTGATTACCCAC------CCGAAA----------------
--AACACAAAG------------------------GGGGCATGGAGCCGG
GACCGT---CTACAGCTGTGG---------ATGACAGATGGTAACCGTAT
GTGGCTTGTTGGCCAGATATCGGAGGGCGACGAT---AACAGCGCTTACA
GTTCTTTGCTGTTGGCCCGTGAT---------------------GGACTG
CTTTATTGTCTGCACGAGCAG------------------------AACAT
TGACGAAGTGTATGGTCTT---CATCTTGTGCACCTTGTGGAT-------
--------------------------------------------------
--------------------------------------------------
--------------------------------------------------
--------------------------------------------------
--------------------------------------------------
--------------------------------------------------
--------------------------------------------------
--------------------------------------------------
--------------------------------------------------
--------------------------------------------------
--------------------------------------------------
--------------------------------------------------
--------------------------------------------------
--------------------------------------------------
--------------------------------------------------
--------------------------------------------------
--------------------------------------------------
--------------------------------------------------
-----------------------------------------
>TvY_490CD 
--------------------------------------------------
--------------------------------------------------
--------------------------------------------------
--------------------------------------------------
--------------------------------------------------
--------------------------------------------------
------------------------------------------AACTCGTT
CCGCATCCCGTCCATGGTTGAG---------GTGGACGGTGTGTTGATTG
CGATTGCCGACGCCAGGTACAGAACTTCGGTAGACTTCCATCTCACT---
------GACACGGTTGCGAAGTATAGCGCTGATGGTGGG-----------
----------------AAAACGTGGAAGACGGAGGTGATTTTCAGGAATC
CCCTGCTGAAC------CCTGTATAC------------------TCGCGC
GTTGTGGATCCCACTGTCGTGGTGAAGGGAAACAGGATATTTGTGCTTGT
GGGAAAGTTCTTCCAC---AGCCGTGGCTATTGGACATGGCACGACAATT
CA---------ACTGATCTAGACGTTGTTCTGTATGTGGGCACAGTGAAG
AAAAGAGTT---GAG------GGAGGCGTGCCCACCGCAACTATCACGTG
GAAAGAGATGCAAAGCTTCAAGGAGGATTACATGAAG-------------
-----------ATTAAGTCCTATTATGAGCAGACCGGATATAAGCAATTT
TCCAAGACTCCATGGTTGCCGACACACTTCCTTGGTGCTGTAGGAAACGG
CATCGTGCTAGATGACGACCTCTACAAGGCAACGGAGTCGAATGGCCGGG
GAGAGAAGGTGGCAGATAAAGGAGCCATCATATTCCCTATTCAGATAAAG
CAGGGCGTTACCAGTATTGCCGGGACAATATTGTACTCGAAGGACGATGG
GAAAACGTGGAAGTTCGGTGAAGGGCGGACGCCGGTGGGA---TGCTCGG
AGTCATCTGTC---GTTGAATGGCAAGGAAAGCTGTTGCTTATGGGCAGG
GCGGATGGG---------------------GGTTTTCGGAAGGTGTATGT
AAGCGACGATATGGGGAGGAGCTGGGAAGAA------TTTCGGAAGCTTT
CGAGGGTGTGGGGAAACTCTCCTACGCGA---------------------
AGCGGGCCAGGAAGCTCAAGCAGCACCATCAAACTGAGCATTGAAGGGAG
AGAAGTGATTCTACTCACTCAG------CCGAGG----------------
--AACACAGTC------------------------GGGCGCTACAGTCGC
GATCGT---CTACAGCTGTGG---------ATGACTGACGGGGATCGCGT
CTTTTGGGTGGGTCAGATTTCCAACGGAGGCGAG---AACAGTCCATACG
CATTTCTTATGCACACAAAAGACGCCAAGACA------CAGGAGGACGTA
CTGTATTGTCTTCATGAACAA------------------------AACTT
TGATGAGGTGTACAGCATT---TTCAGCGTGAAGCTGGACATA-------
--------------------------------------------------
--------------------------------------------------
--------------------------------------------------
--------------------------------------------------
--------------------------------------------------
--------------------------------------------------
--------------------------------------------------
--------------------------------------------------
--------------------------------------------------
--------------------------------------------------
--------------------------------------------------
--------------------------------------------------
--------------------------------------------------
--------------------------------------------------
--------------------------------------------------
--------------------------------------------------
--------------------------------------------------
--------------------------------------------------
-----------------------------------------
>TconTS4CD 
--------------------------------------------------
--------------------------------------------------
--------------------------------------------------
--------------------------------------------------
--------------------------------------------------
--------------------------------------------------
------------------------------------------CACTCCTT
TCGCATACCTTCGCTGGTTGAG---------GCGAATGGTGTGTTGATTG
GCATTGCAGACGCGCGATATTTGAGCTCCGCTGACTTCACTTTCATC---
------GACACGGTTGCCAAGTACAGTGCTGACGGTGGT-----------
----------------GAGACGTGGAAAACTGAAGTCATCATTGAAAATG
CTCGTGTGGAT------TCGTTTCAC------------------TCCCGC
GTGGTTGATCCCACAGTTGCCGTGAAGAACAACAGTATTTATGTGCTTGT
TGGAAGGTACAACACT---TCCAAAGCGTATTGGACGTGGCAACACTACG
GC---------AACGATTGGGACATACTTATGTACAAGGGTAACGTAACC
AAGACCTCC---GAA------GATGGCAAACCTGCCGCAAACATTGAGTG
GACCTCGGTATTAAACCTTAAGTCGCTTCTGGAAACC-------------
-----------GGACTA---------TACGTCGGAGGG------------
------------CATGAGGCTACGCAGTTTCTTGGTGGTGTGGGTAATAC
TGTCGTAACA----------------------------------------
--------------CCGGACGGCACGATCGTATTTCCCATCCAGGTAAAA
AATTCATGGAATCATGTCGCCGCAATGATAATGTATTCGAGTGACGATGG
CGCCACGTGGCACTTGGGAGGAGGCGCAACACCCGTTGGT---ACAACAG
AGGCATCCGCT---ATCTGGTGGGACGGCAAACTGGTTCTCAATTGCAGA
ACGGAC---------------------TTGGGGTACCGCAAAGTATTCGA
GACAACCGACCTTGGGGCAACGTGGAAAGAGTCA---TTGGGGGCGCTCT
CTCGTGTGATCGGTAACTCGCCAGACCGC---------------------
AAGCAGCCTGGAAGCTCAGGCAGTGCTATTACTCTAGAGGTCGAGGGTGT
GCAAGTCATGCTTATTACACAG------CCTAAG----------------
--AATACAAAA------------------------ACGAGGTATAGTCGT
GATCGC---CTACAACTGTGG---------CTGAGCGATGGCAGTCGTGT
GTGGTTAGTCGGCCAGATATCACGAGGCGATGAC---AACAGTCCCTACA
GCTCGCTGCTGTACACCAGTGAC---------------------GATAAG
CTTTATTGCTTGTATGAACAA------------------------AATAT
TGAAGAGGTGTACAGTATT---TACCTTGTCCATCTCGCTGAC-------
--------------------------------------------------
--------------------------------------------------
--------------------------------------------------
--------------------------------------------------
--------------------------------------------------
--------------------------------------------------
--------------------------------------------------
--------------------------------------------------
--------------------------------------------------
--------------------------------------------------
--------------------------------------------------
--------------------------------------------------
--------------------------------------------------
--------------------------------------------------
--------------------------------------------------
--------------------------------------------------
--------------------------------------------------
--------------------------------------------------
-----------------------------------------
>Tcru_979CD 
--------------------------------------------------
--------------------------------------------------
--------------------------------------------------
--------------------------------------------------
--------------------------------------------------
--------------------------------------------------
------------------------------------------CACTCGTT
CCGCCTCCCCGCCCTTGTTAAT---------GTGGACGGGGTGATGGTTG
CCATTGCAGACGCTCGCTACGACACATCCAATGACAACTCCCTCATT---
------GACACGGTGGTGAAGTACAGCGTGGACGATGGG-----------
----------------GAGACGTGGGAGACCCAAATTGCCATCAAGAACA
GTCGTGTATCG------TCTGCT---------------------TCTCGT
GTGGTGGATCCCACAGTGATTGTGAAGGGCAACAAGATTTACGTCCTGGT
CGGAAGCTACAATAGT---TCGAGAAGCTACTGGACGTCGCATGGTGATG
CG---------AGTGACTGGGATATTCTGCTTGCCGTTGGTGAGGTTAAG
AAGTGTACT---GTG------GACGACAAGACGGCTGCGAGTATCAAATG
GGGGAGCCCCGTGTCACTGAAGGAATTTTTCCCGGCA-------------
--------------------------GAAATGGAAGGAATG---------
---------------CAAACAAATCAATTTCTCGGCGGTGCGGGTGTTGC
CATT----------------------------------------------
--------GTGGCGTCCAACGGGAATCTTGTGTACCCTGTGCAGGTTACG
AACAAAAAGAAGCAGGTTTTTTCCAAGATCTTCTACTCGGAAGACGAGGG
CAAGACGTGGAAGTTTGGGGAGGGTAGGAGCGCTTTTGGC---TGCTCCG
AACCTGTGGCC---CTTGAGTGGGAGGGGAAGCTCATCATAAACACTCGA
GTTGACTGG---------------------ACACGCCGCCTGGTGTACGA
GTCCAGTGACATGGGGAATACGTGGGTGGAGGCT---GTCGGCACGCTCT
CGCGTGTGTGGGGCCCCTCACCAGCATCG---------------------
AATATGCCCGGCAGTCAGAGCAGCTTCACTGCCGTGACCATCGAAGGAAT
GCGTGTGATGCTCTTCACACAC------CCGCTG----------------
--AATTTTAAG------------------------GGATGGTGGCTGCGC
GACCGA---CTGCAGCTTTGG---------CTGACGGACAACCAGCGCAT
TTATAACGTTGGGCAAGTATCCATTGGTGATGAA---AATTCCGCCTACA
GCTCCGTCTTGTAC------------------------AAGGATGATAAG
CTGTACTGTTTGCATGAGATC------------------------AACAG
TAACGAGGTGTACAGCCTT---GTTTTTGCACGCCTGGTGGGC-------
--------------------------------------------------
--------------------------------------------------
--------------------------------------------------
--------------------------------------------------
--------------------------------------------------
--------------------------------------------------
--------------------------------------------------
--------------------------------------------------
--------------------------------------------------
--------------------------------------------------
--------------------------------------------------
--------------------------------------------------
--------------------------------------------------
--------------------------------------------------
--------------------------------------------------
--------------------------------------------------
--------------------------------------------------
--------------------------------------------------
-----------------------------------------
>Tcru_857CD 
--------------------------------------------------
--------------------------------------------------
--------------------------------------------------
--------------------------------------------------
--------------------------------------------------
--------------------------------------------------
------------------------------------------CACTCGTT
CCGCCTTCCCGCCCTTGTTAAT---------GTGGACGGGGTGATGGTTG
CCATTGCAGACGCTCGCTACACGACATCCAATGACAACTCCTTTATT---
------GATACGGTAGTGAAGTACAGCGTGGACGATGGG-----------
----------------GAGACGTGGGAGACTCAAATCGCCATCAAGAACA
GTCGTGTATCG------TCTGTT---------------------TCTCGT
GTGGTGGATCCCACAGTGATTGTGAAGGGCAACAAGCTTTACGTCCTGGT
TGGAAGCTACAATAAA---TCGAAAAACTACTGGACTTGGCAGCCTGATG
GA---------AGCGACTGGGATATTCTGCTTGCCGTTGGTGAGGTTACG
AAGTCCACT---GCA------GACGGCAAGACAACTGCGAATATCACATG
GGGGAGTCCCGTGTCACTGAAGGAATTTTTCCCGGCA-------------
--------------------------TACATGGAAGGAATA---------
---------------CCTACAAAGCAATTTCTCGGCGGTGCAGGTGTTGC
CACT----------------------------------------------
--------GTGGCGTCCAATGGGAATCTTGTGTACCCTGTGCAGGTTACG
GACATGAAAAAACAAATTTTTTCCAAGATCTTTTATTCGGCAGATGAGGG
CAAGACGTGGAATTTCTCAGAGGGTAGGAGCGATTTTGGC---TGCTCCG
AACCTGTGGTT---CTTGAGTGGAAAAATAAATTCATCGTAAACACCCGG
GTTGACCGG---------------------GCGCGCCGTCTGGTGTACAA
TTCCGGTGACATGGAGAGACCGTGGGTGGAGGCT---GTCGGCACGCTCT
CGCGTGTGTGGGGCCCCTCACCAAAATCG---------------------
GACCAGCCCGGCAGTCAGAGCAGCTTCACTGCCGTGACCATCGAAGGAAT
GCGTGTGATGCTCTTCACACAC------CCGCTG----------------
--AATTTTAAG------------------------GGAAAGTGGCTGCGC
GACCGA---CTGAACCTCTGG---------CTGACGGATAACCAGCGCAT
TTATAACGTTGGGCAAGTATCCATTGGTGATGAA---AATTCCGCCTACA
GCTCCGTCTTGTAC------------------------AAGGATGATAAG
CTGTACTGTTTGCATGAGATC------------------------AACAC
TAACGAGGTGTACAGCCTT---GTTTTTGCGCGCCTG---GTT-------
--------------------------------------------------
--------------------------------------------------
--------------------------------------------------
--------------------------------------------------
--------------------------------------------------
--------------------------------------------------
--------------------------------------------------
--------------------------------------------------
--------------------------------------------------
--------------------------------------------------
--------------------------------------------------
--------------------------------------------------
--------------------------------------------------
--------------------------------------------------
--------------------------------------------------
--------------------------------------------------
--------------------------------------------------
--------------------------------------------------
-----------------------------------------
>Tcru_931CD 
--------------------------------------------------
--------------------------------------------------
--------------------------------------------------
--------------------------------------------------
--------------------------------------------------
--------------------------------------------------
------------------------------------------CACTCGTT
CCGCCTCCCCGCTCTTGTTAAT---------GTGGACGGGGTGATGGTTG
CCATCGCGGACGCCCGCTACGACACATCCAATGACAACTCCCTCATT---
------GATACGGTGGCGAAGTACAGCGTGGACGGCGGG-----------
----------------GAGACGTGGGAGACCCAAATTGCCATCAAGAACA
GTCGTGTATCG------TCTTTT---------------------TCGCGT
GTGGTGGATCCCACAGTGATTGTGAAGGGCAACAAGCTTTACGTCCTGGT
TGGAAGCTACAATATA---TCAACTAACTACTGGATGTGGCATGGTGATG
CG---------AGCGACTGGGATATTCTGCTTGCCGTTGGTGAGGTCACG
AAGTCCACC---GTG------GATGGCAATACAACTGTGAGTATCAAATG
GGGGAGCCCCGTCCCAGTGAAGGAATTTTTCCCTCGG-------------
--------------------------GAAATGGAAGGAGTG---------
---------------CCCACAAAGCAATTTCTTGGCGGTGCGGGTGTTGC
CACT----------------------------------------------
--------CTGGCGTCCAACGGGAATCTTGTGTACCCTGTGCAGGTTACG
AACGTGAAGGGACAAATTTTCTCCAAGATCTTCTACTCGGAAGATGATGG
CAAGACGTGGAAGTTTGGGAAGGGTAGGAGCGCTTTTGGC---TGCTCTG
AACCTGTGGCC---CTTGAGTGGGAGGGGAAGCTCATCATAAACACTCGA
GTTGACCGG---------------------GCACGCCGCCTGGTGTACGA
GTCCAGTGACATGGGGAATACGTGGGTGGAGGCT---GTCGGCACGCTCT
CACGTGTGTGGGGCCCCTCACCAAAATCG---------------------
GACCAGCCCGGCAGTCAGAGCAGCTTCACTGCCGTGACCATCGAAGGAAT
GCGTGTGATGCTCTTCACACAC------CCGCTG----------------
--AATTTTAAG------------------------GGAAAGTGGCTGCGC
GACCGA---CTGAACCTCTGG---------CTGACGGATAACCAGCGCAT
TTATAACGTTGGGCAAGTATCCATTGGTGATGAA---AATGCCGCCTACA
GCTCCGTGTTGTAC------------------------ATGGATGATAAG
CTGTACTGTTTGCATGAGATC------------------------AACAC
GGACGAGGTGTACAGCCTT---GTTTTTGCGCGCCTGGTTGGC-------
--------------------------------------------------
--------------------------------------------------
--------------------------------------------------
--------------------------------------------------
--------------------------------------------------
--------------------------------------------------
--------------------------------------------------
--------------------------------------------------
--------------------------------------------------
--------------------------------------------------
--------------------------------------------------
--------------------------------------------------
--------------------------------------------------
--------------------------------------------------
--------------------------------------------------
--------------------------------------------------
--------------------------------------------------
--------------------------------------------------
-----------------------------------------
>Tb_280CD 
--------------------------------------------------
--------------------------------------------------
--------------------------------------------------
--------------------------------------------------
--------------------------------------------------
--------------------------------------------------
------------------------------------------CATTCGTA
CCGTTCGCCATCTCTGCTTTCC---------ATAGGCGATTCACTTGTCA
CCGTGTCCGAAACA---TGGGATCCGTCGGACACGGAGCAGTACGTT---
------GACGTGATTACCGAGTATAGCGCCCATTACGGG-----------
----------------GCCCCGGCAGTAACACAGGTGGCGGTGCGTAACG
ATACGTTGGATTTTCATGCTGTGTATAAGCATAAGGAGGACCGTGAAAGT
ACGATGCACCCCACCGCTGTTGCGATAGACGGAATGATATTTGTCCTTAT
ATTTTGCAAAAATATA---GGTGCCAGT------------GGCAACCAAA
CG---------GGAGACGCAGTGATCATGCCGCATGTAGCCAAGGGTGTG
GTGTTACCA---GGC------GGCGCGACGGGCAACGTGTGGGTAAACTG
GACGCAGCTGATGCCCATCAGATCACTGCTTCCCAAA-------------
--------------------------GTTATCGAGGGGAAG---------
---------------AGAGTTAGTATGTTTTTTGGTGGCGGTGGGAATAC
TATTGTGATG----------------------------------------
--------------ACGAAGGGGACGCTTGTCATGCCTGTGCAAATGGTA
AGAACGGACGATCAACGGTTCGCCACGATTATATACTCCTCAAACAACGG
CACCAGCTGGACCGTTGCAAAAGGTTTCACGGATTCAGGG---TGTAGGG
AGTCCTCAGTT---CTTATCTGGAAGCGTAAAATGCTTCTTGTTGCGCGG
TCCGACGAT---------------------GGTTATACTAAAGTGTTTGA
ATCGGACTACATGGGCGACGTATGGACGGAGTCC---CTCGGGACAATAT
CTCGAGTATTAGGAAATTCACCCGATCGG---------------------
AGAGGGCCTGGAAATCAGGGTAGTGCCATCACCATCCCTCTCGGAAACGA
GACGGTTATGTTTTTCACTCAA------ACAACCGTATCCAATAGCTCTG
ACAGCAATGAG------------------------GGAGACATTAATCGA
ATCGAC---CAGCGCATCTGG---------TTTAGCGATGGCAGCCGCAT
GGTTAAGGTCGGACACATTTACTGGAACGACCACTTATCAAGCAGCCGTA
GTTATCTTTTGTAC---TCCAAC---------------------AATAGG
CTCTTGTGTGCCTACGAGATG------------------------GGTGC
AGAGAAGGCGTATGCTATC---ACCGTCAGGAGCCTGGTTGGT-------
--------------------------------------------------
--------------------------------------------------
--------------------------------------------------
--------------------------------------------------
--------------------------------------------------
--------------------------------------------------
--------------------------------------------------
--------------------------------------------------
--------------------------------------------------
--------------------------------------------------
--------------------------------------------------
--------------------------------------------------
--------------------------------------------------
--------------------------------------------------
--------------------------------------------------
--------------------------------------------------
--------------------------------------------------
--------------------------------------------------
-----------------------------------------
>TconTS3CD 
ATGAGCCATTGCTTCGTGCCAGCATGGTCCAAGGCCTTGTGCCTCCTGCT
GCTTTCTCACTGCCTTTACTTGGCGCACGCCTCTGGAAACGGACGAACGA
CACGTGAGTTGTTTCTGGGAGGGGGCCATTGGGTCGTGGGTAAGGAGTGC
CTTGCCGTTAACGAAGAAGGTTCCGCCGCCCGGACTCTGGAATGCAATGG
GAACTGCAGCCCCGATGAAGACTCACAGAGACGAAGTGCGGATGACAATG
ATGGCTTACAGGAGGAGACCATTAATTGCGTACTAGAGCCCAGATCGAAG
CAACTTGGTGTTGCTAAAGATATGGAAGGGAAGCATGTTGTGGACTCATT
TCGTATTCCATCGATCGTTGAA---------GTGGACGGTGTATTAATTA
CCGTATCTGACGTGCGTTACCTCAACTCTAACGACCTTTCTTTTATT---
------GACACGGTTGCCAGATACAGTGCAGATGGTGGG-----------
----------------AGGACGTGGGAGACTGAAGTAATAATCAAGAATG
CTAGAGTGAAT------GCAGAGCAC------------------TCTCGC
GTCGTTGATCCCACTGTTGTTGTCAAAAACAACACCATATTTGTTCTCGT
TGGGAGGTACAACAAG---AGTGATGCGTACTGGACGTGGCAGGGAGGTG
GT---------GGCGATTGGGATATTCTCATGCACAAGGGCACTGTGACG
AAGTCGCTG---AGA------GGTGGGAAACCATCTGTAAACATTGAGTG
GGATGAGCCACAAAACTTGAAGTATTTGCTGAGCACA-------------
-----------GTTGGT---------AAGATAGATGGT------------
------------AGGTCACTGATTCAGTATATTGGCGGAGTTGGCAACTG
TGTCGTAACG----------------------------------------
--------------CCGAACGGTACCATCGTACTCCCTGTTCAAGTCCTG
AACACGAACAGATCTGTCATGGCCATGATAATTTACTCAACAGATGAAGG
GGAATCGTGGCAGTTTAGCAAGAGTGCTACACCGGTTGGG---ACAACAG
AGTCCTCTATT---GTGTGGTGGGATGACAAACTGCTCCTGAATGGTAGA
ACAAACAAT---------------GATTTAGGCTACCGCAAGGTGTACGA
ATCAAGCGACCTTGGCACAACATGGACAGAAGTC---GTTGGGACCATTT
CACGCGTGATCGGAAACTCGCCGGGCCGC---------------------
AATCAACCGGGAAGTTCAGGGAGTTCTATTGCCATAACATTGGAAGGGAT
GCGTGTGATGCTCATAACTCAA------CCGAAG----------------
--AATATAAAA------------------------GGTTCTTGGCACCGT
GACCGT---TTGCAGCTGTGG---------TTGACGGACGGTAATCGCGT
GTGGCTGGTGGGGCAGATTTCCGAAGGTGATGAT---AACGGGCCCTACA
GCTCCCTGTTGTATACGTCGAAT---------------------GGGACC
CTCTACTGCTTGTACGAGCAG------------------------GACAA
AGCCGCCGTTTTGAGTATC---TACCTTATCAAGCTAGAAGACGAGCTGG
AAAGCATTAAGTCCATAGTGAAGCTATGGAAGGATCAGGACGCGCTTCTC
TCAGGGAACTGTTCCTCACCGGATGGTGATTATACTGAGGGCTGCGTCGG
CATTCCCACTGCTGGCCTCGTTGGGCTGCTCTCTGGACCTTCAGATGAGG
ATGTATGGCATGACGCGTACCGTTGTGTCGATGCCAGTGTCGAAAATGTG
GTCAATGTTGCAGATGGCCTGCAGCTGAGTGGTTGGAACAGCAGCCGTGT
GCTTTGGCCTGTCAGCAGTCAGGGGCAGGACCAAAAATACCACTTTGCCA
ATGTTCACTTCACGTTGGTTGCAAATCTGCGTCTGGTAGGGGCGCCAAAG
GGCGACTTCTCACTGGTGGGGTTTGAGATGTACGAAGGAGAGACGAGGAA
AACTGTAAAACTGTCGGCTATAAAGAGCGCCTTTTGGGAGATGTGTCACA
CCGATTTAACCACGAGGGGATCCAGGGGCTCTCTTCCCTGCGACGAAGTT
CATCAAGTCGCACTCACACTTCGTAATGGTGTGATATCTGTTTATGCCAA
CGGAAGACACCTATCAGTGCTGGATACGAAGGTTGCGGGCGCCAATGAGC
TTCTAAATATATCTAACTTCTTTGTTGGGCATCCGGGAGTGGGGGGTGCT
TTGCCGTGGGGCAGCGCAGTGGTACGAGATGTGCTGCTCTATAACCGCCC
GCTGCATGAGACTGAACTGGAGTCACTTTACCTCAACGGGGATGTAATAA
AAGTGGTGAACCACGGCGCAGCTGGCATATCCGCTGCTCGTGATGCTGAA
CTGCTGCATGTCCGAGGAGATGGTGGAGACAAGCCCGATGCTGTACCATT
GAAGCTAGCAATAATTACCGGTGATGGTGTGGTGCGGTTCAGAGGGCTTT
ACCAAATGGCTTCTCTCGTGCTACTTGGATTAATGTTATCT
