# Supplementary material for: Biochemical Diversity in the Trypanosoma congolense Trans-sialidase Family
Source: PLoS Negl Trop Dis. 2013 Dec 5;7(12):e2549. doi: 10.1371/journal.pntd.0002549 (PMC3855035; doi:10.1371/journal.pntd.0002549)
Supplement: File S3 — Nucleotide sequences of the sialidase and trans-sialidase genes used in the phylogenetic comparison of “lectin domains”. The gaps inserted for the alignment as described under Methods are indicated by dashes. The file is a text file in FASTA format with the gene names (see Table S2) in the first line for each gene. (TXT) [file pntd.0002549.s004.txt]

>Tb11_240LD 
------------------------------------------------AG
AGGAGCCACCGACCGC---GTAAACTGTGTTGATGATGCACCCGCTGGGC
TTTTTTTGAATGAT---------------TTAGATGGTGATCAGTGGAAG
GACACATATAACAGCGTGAGCATCAAAGCTGTTGGGGCTAAG------AA
AACATTGAATGGTATATTATTTAGTGGCCCT---AAT---CGGGGTGCCA
CATGGACTGTGAGCAACCACACGGGGGCTCAGCTTTACAACTTTGCAAAT
TATGAATTTACACTTGGGGTGACTGTGGAGGTGCCTGACCGAGTGAGTGA
AAAAATCCCGGTTGTGGGCGTTGTCATC------------AGCGAGGGAA
GTGTCGACGAGTGTCTTGAAGTGTCGTACACATCGGATGACAAATGGTAC
GTA---------------------------------------------AC
GTTTGGGGGCCGGCAT----------------------------------
--------------------------------------------------
------------------------------------------GTGCCTAC
ATTTGGATCCTCC---ATCCACAACGAGACTCACCAAGTTACGATAACCA
TGTACAATGGTTTG------------------------------------
--------------------------------------------------
----------------------------------TTCACTGTTAATATCG
ATGGTGCCGCC---TTCTCGAGGACGGGAAGCGGTATC---AAGACTGTT
AGGCGAGTGCGAGATGTTATGCATTTCTATATTGGAGGATAT--------
----GGAGAGAAGAAAGCT---------ACTCCCAATGGAAAACTACTGG
TGAAGAGTGCTGTTCTTTTCAAAAGGGAGTTGACCCTTGCCGAAGTCCAA
GTGATGTTCATGCGAACG--------------------------------
--------------------------------------------------
--------------------------------------------------
--------------------------------------------------
--------------------------------------------------
--------------------------------------------------
--------------------------------------------------
--------------------------------------------------
--------------------------------------------------
--------------------------------------------------
--------------------------------------------------
--------------------------------------------------
--------------------------------------------------
--------------------------------------------------
-----------------------------------
>Tcru_085LD 
---ATTTGCACCCCT---------------GCTGATCCAGCCGCTTCGTC
GTCAGAGCGTGGTTGTGGTCCCGCTGTCACCACGGTTGGTCTTGTTGGGT
TTTTGTCCGGCAAT---------------GCCTCCCAAAACGTATGGGAG
GATGCGTACCGCTGCGTCAACGCAAGCACGGCAAATGCGGAG------AG
GGTTCCGAACGGTTTGAAGTTTGCGGGG---GTTGGCGGAGGG---GCGC
TTTGGCCGGTGAGCCAGCAGGGGCAGAATCAACGGTATCGTTTTGCAAAC
CACGCGTTCACGCTGGTGGCGTCGGTGACGATTCACGAGGTTCCGAGCGT
CGCGAGTCCTTTGCTGGGTGCGAGCCTG------------GACTCTTCTG
GTGGCAAAAAACTCCTGGGGCTCTCGTACGACAAGAAGCACCAGTGGCAG
CCA---------------------------------------------AT
ATACGGATCAACGCCG----------------------------------
--------------------------------------------------
------------------------------------------GTGACGCC
GACG---GGATCGTGGGAGACGGGTAAGAGGTACCACGTGGTTCTTACGA
TGGCGAATAAAATT------------------------------------
--------------------------------------------------
----------------------------------GGCTCCGTGTACATTG
ATGGAGAA---CCTCTGGAGGGTTCAGGGCAGACCGTT---GTGCCAGAC
GGGAGGACGCCTGACATCTCCCACTTCCACGTTGGCGGGTAT--------
----AAAGGGAGTGATATG---------CCAACCATAAGCCACGTGACGG
TGAATAATGTTCTTCTTTACAACCGTCAGCTGAATGCCGAGGAGATCAGG
ACCTTGTTCTTGAGCCAGGACCTGATT---GGCACGGAAGCACACATGGA
CAGCAGCAGCGACAGCAGTGCCCACGGTACGCCCTCGACTCCCGCTGACC
GCAGT------GCCCACAGTGCGCCCTCGACTCCCGTTGACAGCAGTGCC
CACGGTACGCCCTCAACTCCCGTTGACAGCAGTGCCCACAGTACGCCCTC
AACTACCGTTGACAGCAGTGCCCACAGTACGCCCTCAACTCCCGTTGACA
GCAGTGCCCACAGTACGCCCTCAACTACCGTTGACAGCAGTGCCCACAGT
ACGCCCTCAACTACCGTTGACAGCAGTGCCCACAGTACGCCCTCAACTCC
CGTTGACAGCAGTGCCCACAGTACGCCCTCAACTACCGCTGACAGCAGTG
CCCACAGTACGCCCTCGACTCCCGCTGACAGCAGTGCCCACAGTACGCCC
TCGACTCCCGTTGACAGCAGTGCCCACAGTACGCCCTCGACTCCCGCTGA
CAGCAGTGCCCACAGTACGCCCTCGACTCCCGTTGACAGCAGTGCCCACA
GTACGCCCTCAACTCCCGTTGACAGCAGTGCCCACGGTACGCCCTCGACT
CCCGCTGGTAACGGTGCCACTCGTATGTTTTTGATTTTGCCCGATGGCGC
TGCACTTTCGGCTTTTTCGGGCGGAGGGCTTCTTCTGTGTGCGTGTGCTT
TGCTGCTGCACGTGTTCTTTACGGCAGTTTTTTTC
>Tcru_931LD 
------------------------------GCTGATCCAGCCGCTTCGTC
GTCCAAGCGTGGTTGTGGTCCCCCTTTCCCAACGGCTGGTCTTGTTGGTT
TCTTGTCCCACAGT---------------GCCTCCCAAAACGTATGGGAG
GATGCGTACCGCTGCGTCAACGCAAGTATAAATCATGGAACA------AA
TTTGACGCGGGGCTTTAAATTTGAAGGA---AGGAATGCCGGG---GCAC
TGTGGCCGGTGGGAAAGCAGGGACAGAATCAACGGTATCGTTTTGCAAAT
CACAGATTCACGCTGGTGGCCCTCGTATCTATTCACAAGGTTCCGAGAAG
TACCAGGCCATTGGTGGGTGCGAGTCTG------------GATGGTTCTG
GTTACAGAAAACTCCTGGGACTGTCGTACGACAAGGAACAGCGGTGGGTC
CCA---------------------------------------------AC
GTTTGGGCGAGCGGCT----------------------------------
--------------------------------------------------
------------------------------------------TCTTCTCC
AACG---GGATCTTGGGAGCTGAACAAGACATACCACGTGGTACTTGCGT
TTGAGGAAGGCGTC------------------------------------
--------------------------------------------------
----------------------------------GGCTATATTTACGTTG
ATGGAGAA---CCATTGCGTGGCTCGGGGCAACGGCTTACAAGCGTCCAG
TTGAAGAGTATGGAAATCTCACACTTCTCTATTGGTAGTTAC--------
----GGAACCAGCGACAGA---------GGCACGGACTCTCAAATAACGG
TGACGCATGTCCTCTTGTATAACCGCAGAATTGAACCGAGTGAGGTTCAA
ACACTCTTTCTGGGCATAAGCAAGATTGTGGCGACCTCTGAGAGCATGGC
CAACGAAATGGTCATCCAAAAG----------------------------
-----------------------------ATGATGTTGGATGCGTCTGAA
CGAGGCAGCATTTTCTCCCGAATCGATACG--------------------
--------------------------------------------------
--------------------------------------------------
--------------------------------------------------
--------------------------------------------------
--------------------------------------------------
--------------------------------------------------
--------------------------------------------------
--------------------------------------------------
--------------------------------------------------
----------------------------TTGTTTCTGTTGACTCTGCTC-
-----------------TTGCTGCTATCAATAAGT
>TconTS4LD 
---------------------------------TGCTCTGCAACTACCGG
GGATGGCAGCGATTGC---AACGGCGTGCCCACCGCTGGCCTCGTCGGGC
TGCTTTCCGGACCT---------------GCGCAAGGAAACGCGTGGCCT
GATGCATATAATTGTGTAAATGCCAGCCTCGTGAATGTTACA------AG
TGATGCAGATGGTCTGCAGCTTAGCGGG---TTGAACAGGGGCCGTGTGT
CGTGGCCGGTGCGTGCACAGGGCCAGGATCAGCGGTATTACTTTACGAAC
GTCCGGTTCACTCTGGTCGCAACTGCGCAGTTAATGAAAGCACCAAATAG
CAACGTTGCCGTGTTGGGGTTTGGAAAT------------TCAAAAGGA-
--------GAAAATCTGACCTTG---TGGGTGGCAAGTACAACGTGGACC
CTG---------------------------------------------AC
GTACGGAGGCGAGAGA----------------------------------
--------------------------------------------------
------------------------------------------AAAAAAGT
TGTTGCGCCGTCACTGAGCAGCGGTGCATCCGTTCAATTTGCGCTGATAC
TTAATGGTGGCAGT------------------------------------
--------------------------------------------------
----------------------------------GTGTCCGTGTACGCTG
ATGGCGTA---CATGTACCGCAACTCGATAAAAGGGTT---GCTGCCAAA
AATAAATTGTTAAATATTGATCATTTCTTCGCCGAAAGC-----------
----------AACTATATG---------GGAGACACAAACAACATATTCA
CAAAGAACATGCTCCTGTATAACCGGAAACTGAGTGAAAGCGAGCTCAAA
CTGTTGTCCCTCAACCGG--------------------------------
--------------------------------------------------
--------------------------------------------------
--------------------------------------------------
--------------------------------------------------
--------------------------------------------------
--------------------------------------------------
--------------------------------------------------
--------------------------------------------------
--------------------------------------------------
--------------------------------------------------
--------------------------------------------------
--------------------------------------------------
--------------------------------------------------
-----------------------------------
>Tb_850LD 
------------------------------TGCTCTTCATCACGGAAAAA
GAACGACCCCACCTGC---TCCGGTGTCCCTACCGATGGCCTTGTTGGTT
TACTCGCCGGCCCT---------------GTTGGTGCGAGTGTGTGGGCT
GATGTGTACGACTGCGTGAATGCCAGTATCTCTGATGGTGTG------AA
GGTTTCGGAAGGCGTGCAGCTGGGAGGCAAAAGAAACAGC---CGTGTGC
TGTGGCCTGTGAGCGAGCAGGGACAGGACCAGAGGTATTACTTCGCCAAC
ACGCACTTTACGCTGCTTGCCACCGTTCGGTTCGCGGGGGAACCGAAGGC
GGAGGCACCGCTGATGGGATTTTCAAAC------------GCAGAGGGGA
AAACGAGCGAAACTTTGAGTCTCACAGTTGGC---GGCAAGAAGTGGGTC
CTA---------------------------------------------AC
GTACGGCTCCGTCCGT----------------------------------
--------------------------------------------------
---------------------------------------AAAGAGGGCCC
AACC---ACGTCGATGGATTGGAATCAAACCCATCAGATTGCGCTCACAC
TGCGTGATGGTAAA------------------------------------
--------------------------------------------------
----------------------------------GTGGATGCTCATGTCA
ATGGAGAGCTCATAATAAAAGAAGTGAGTGTAGGCGCT---TCTGAATCT
TCTGCACATCTACATCTCTCACACTTTTTTATTGGAGCGCCG--------
----GTAAATGACAGTGGG---------GAGGGAGGCAATAATGTGATCG
TCAGAAATGTTCTTCTGTACAATCGAAAGCTCGATGAGGACGAACTGCAA
CTGCTATATAGCAACAGG--------------------------------
--------------------------------------------------
--------------------------------------------------
--------------------------------------------------
--------------------------------------------------
--------------------------------------------------
--------------------------------------------------
--------------------------------------------------
--------------------------------------------------
--------------------------------------------------
--------------------------------------------------
--------------------------------------------------
--------------------------------------------------
--------------------------------------------------
-----------------------------------
>Tcru_857LD 
AGCATTTGCACCCCT---------------GCTGATCCCGCCACTTTGTC
GTCAGAGCGTGTTTGTGGTCCCGCTGTCACTACGGTTGGTCTTGCTGGCT
TTTTGTCCGACAAT---------------GCCACCCAAAACGTATGGGAG
GATGCGTACCGCTGCGTCAACGCAAGCACGGCAAATGCGGAG------AA
GGTTCCGAACGGCTTTAAGTTTGCGGGG---GTTGGCGGAGGA---GCAC
TTTGGCCGGTGAGCCAGCAGGGGCAGAATCAACGGTATCACTTTGCAAAC
TACGAGTTTACGCTGGTGGCTTCGGTGACGATTCACGAGGTTCCGAGGGA
CGCGACTCCTCTGCTGGGTGCGAGCCTG------------GACTCTTCTG
GCGGCGAAAAGCTCCTGGGGCTCTCGTACGACGAGAAACACCAATGGCAG
CCG---------------------------------------------AT
ATACGGATCGACACCG----------------------------------
--------------------------------------------------
------------------------------------------GCGACGCC
GACG---GGATCGTGGGAGGTGAACAAGAAGTACCACGTGGTTCTTACGA
TGGCGAATAAAATG------------------------------------
--------------------------------------------------
----------------------------------GGCTCCGTGTACATTG
ATGGAGAA---CCCCTAGCGGGTTCAGGGCAGACCGTT---GTGCCAAAC
GAGGGCACGCCTGACATTTCCCACTTCTACATTGGCAGTTAT--------
----AACAGCAGTAATATG---------CCTACGGAAAGCCATGTGACGG
CGAAAAACGTTTTTCTTTACAACCGTCAGCTGAATGCCAAGGAAATCAGG
ACCTTGTTCTTGAGCCAGGATCTTGAT---GGCGTGGAAGAAGACAAGGA
CAGCAGCGACGACGGAGACGACAACGACGGAGACGACAGCGACGGAGACG
AC------------------------------------------------
--------------------------------------------------
--------------------------------------------------
--------------------------------------------------
------------------GGCGACGGTGCCCACAGTAATTCGTCGAGCTC
TTTTGGCGGCGGTGCATCGTCAGTGTCTGCT-------------------
--------------------------------------------------
--------------------------------------------------
--------------------------------------------------
--------------------------------------------------
--------------------------------------------------
-------------------GGTGGGAGGAATCTCGTGTATGTGTGTGCTC
TGGTGCTGCACCTGCTTGTCCTTGTTTAT---TTT
>Tb_640LD 
------TGCCTTTCA---------------------------TCGGCTGG
AGGAACAGGACCTTGT---AGGGGGATACCAGTTGGTGGCCTTGCCGGGT
TGCTTTCGGGACCC---------------GCAGTTGGACATGTGTGGCCT
GACGTGTACAAGTGCGTGTATGCTAGTGTCAGCGGTGCCGTG------GC
TAACAAAGATGGCGTGGTATTGGGCGGAACC---GGTAAGGACCGTGTGG
TGTGGCCGGTTGGTGAGCAAGGGCAAGACCAACGGTACTACTTTGCCAAC
ACCCATTTCACAATTGTGGCGACGGTGCAGTTTGGTGTGGTGCCTCAAAG
GGACACTCCATTAATTGGGTTTGTGAAT------------GGAGAAAAGA
ATGCTAATAAAACCTTAATGCTTTCGATC---AAGAATAAGAAATGGTTT
CTC---------------------------------------------AC
GTACGGGAGGATACGC----------------------------------
--------------------------------------------------
------------------------------------------AGCGAAGG
TTCTCCGGTGCCGTCAAATTTGGAAGGGTCTCACCAGATTGCACTGACAT
TGCAAGATGGCTTG------------------------------------
--------------------------------------------------
----------------------------------GTTACTGCATATGTTG
ATGGAAAACTAGCGGTTGCGGCGATTAATGTGAGAAAA---TTCGGTCGT
GTCGGCTTTCTAAACATTAGGCGTTTTTTCGTTGGAACTCCA--------
----GTGTCTATTAGAACT---------TCAAGTCACACGACCGTAACCG
TACACAATGCACTCCTGTACAACCGAAGGTTGAGCGAAGGGGAACTACAG
TTGGTGTTCACCAACAGA--------------------------------
--------------------------------------------------
--------------------------------------------------
--------------------------------------------------
--------------------------------------------------
--------------------------------------------------
--------------------------------------------------
--------------------------------------------------
--------------------------------------------------
--------------------------------------------------
--------------------------------------------------
--------------------------------------------------
--------------------------------------------------
--------------------------------------------------
-----------------------------------
>Tb_280LD 
------TGCTCTTCA---------------------------GCGAAGGA
AAGCGCACCCTGTGCG---AGCGGTGTTCCCGTAGATGGCCTTGTTGGGC
TCCTTTCCAGCATG---------------GTAAACGGGACTGCGTGGGTG
GATGCTTATTTTTCTGTGAACGCTAACTTCGTTGGAGGTTTG------GC
CGGCCCTGCGGGTCTGACATTTGAAGGAACA---GCA---CGCGGGGGTC
GGTGGCCTGTTGGTGTGCAGGGGCAGAATCAACGATTTCACTTCGCCAAC
ACTCATTTCACGCTGGTGCTGACACTGACAATTCATGAGCAAACTGCACC
TAGAGCTCCAGTGCTTGTTACACGTCTT------------TACGAGAATG
GGAGCTACATAGACTTGGAATTCTCATACACAGATGACAAGAGATGGCAT
ATA---------------------------------------------AA
GTATGGTGCGGAATAC----------------------------------
--------------------------------------------------
------------------------------------------GGCTCGAC
ATCTGGGCAATGG---GCGTTAAACCAAGAACACCAGTTAGCATTTGTGC
TCCGTGGTGGTACT------------------------------------
--------------------------------------------------
----------------------------------ATCGCTGTGTATCTCG
ACGGGAAACGT---ATGCCAACGATGGCAAGGATGTTA---GCAGGAAAC
GGTAATCTGCTCAACATCACCCATTTTTATATTGGTGGCTAT--------
----GGCACGGTAAAGCAA---------AGCCCCAGAGACAGGTTAACCA
TACGAAACGCTATGCTGTACAACCGCCCATTGAAAAAGGCAGAGATCGAC
AAGTTGTTCGCAGCGAAA--------------------------------
--------------------------------------------------
--------------------------------------------------
--------------------------------------------------
--------------------------------------------------
--------------------------------------------------
--------------------------------------------------
--------------------------------------------------
--------------------------------------------------
--------------------------------------------------
--------------------------------------------------
--------------------------------------------------
--------------------------------------------------
--------------------------------------------------
-----------------------------------
>Tb_350LD 
---------------------------------TGTTCTTCAGATGTCAC
CGATGAAACCACCTGC---ACTGGGATCCCCACTGCCGGTCTCGTTGGCT
TGCTTGCTGGGCCC---------------GCAGTCGGAACTGTGTGGTCT
GACGCTTACCAGTGCGTGAACGCTAGTGTGGGTGGTGCTGCC------GT
TATTGATGATGGATTGCAGCTAAGTGGCAAG---AATGACAGCAGTGTGT
CATGGCCCGTGAGCGAGCAGGGGCAGGACCAACGTTATCACTTTGCTAAT
ACTCACTTTACGCTTGTGGTGACAGTGCAACTTGCGGAAATCACGCAGAA
TGAGACGTCGTTGGTGGGGTTTGTGACG------------CATGATGGAC
AGACCAGCAAGTACATTACGCTATCCCTTGTGAAGGATGTTTGCCGGCAT
------------------------------------------------GG
CGCTGGTCAGGTTTCG----------------------------------
--------------------------------------------------
------------------------------------GGTGCGGTAGAAGA
CGAG---CAGTCTCCCGGTACGAATGGGATCCACCAGGTTGCGCTCACGT
TGAGTGCTGGGAAG------------------------------------
--------------------------------------------------
----------------------------------GTTTTCGCTCATCTTG
ATGGAAAG---CACCTGCCTGATATGGACACCATAGTT---ACAGGTGCT
GGTAAACTGCTTAACATCTCCCGCTTCTTCGTTGGTCATCCT--------
----GGCGTACAGGATGTG---------GCAGCAGGTGATGGTGTAGTTG
TGAAGAACGTGCTCCTGTATAATCGGCAACTGAGCGGGAGTGAGCTGCGG
TCTCTTTATCTTAATAAC--------------------------------
--------------------------------------------------
--------------------------------------------------
--------------------------------------------------
--------------------------------------------------
--------------------------------------------------
--------------------------------------------------
--------------------------------------------------
--------------------------------------------------
--------------------------------------------------
--------------------------------------------------
--------------------------------------------------
--------------------------------------------------
--------------------------------------------------
-----------------------------------
>Tcru_979LD 
------TGCACCCCT---------------GCTGATTCTGCTGCTTCGTC
GTCCGAGCGTGGTTGTGGTCCCGCTGTCACCACGGTTGGTCTTGTTGGCT
TTTTGTCCCACAGT---------------GCCAACAAGACCAAGTGGAAG
GATGCGTACCGCTGCGTGGACGCAAGCACGGCAAATGCGGAG------AG
AGTTTCAAACGGTTTGAAGTTTGCGGGG---GTTGGCGGAGGG---GCGC
TTTGGCCGGTGAGCCAGCAGGGGCAGAATCAACGGTATCGTTTTGCAAAC
CACGCGTTCACGCTGGTGGCGTCGGTGACGATTCACGAGGTTCCGAGCGT
CGCGAGTCCTTTGCTGGGTGCGAGCCTG------------GACTCTTCTG
GTGGCAAAAAACTCCTGGGGCTCTCGTACGACGAGAAGCACCAGTGGCAG
CCA---------------------------------------------AT
ATACGGATCAACACCG----------------------------------
--------------------------------------------------
------------------------------------------GTGACGCC
GACC---GGATCGTGGGAGACGGGTAAGAGGTACCACGTGGTTCTTACGA
TGGCGAATAGAAAC------------------------------------
--------------------------------------------------
----------------------------------GGCTCCGTGTACATTG
ATGGAGAA---CTTCTGAAGGGTTCAGGGCAGACCGTT---GTGCCAGAC
GAGAGGACGCCTGACATTTCCCACTTCTACGTTGGCGGGTAT--------
----GGAAGGAGTGATATG---------CCAACCATGAGCCACGTGACGG
TAACCAATGTTCTTCTTTACAACCGCCAGCTGGATGCCAAGGAAATCAGG
ACCTTGTTCTTGAGCCAGGACCTGATA---GGCACGGAAGGAAACCTGGA
CAGCAGCGAAGACGACGACGGCGGCCCCAACAGTACGTCCTCAACTTCCG
TTGGCAGCGGTGCCAAAAGTACGTCCTCAACTCCCGTTGGCAGCGGTTCC
--------------------------------------------------
--------------------------------------------------
--------------------------------------------------
------------------------------AAAAGTATGTCCTCAACTCC
CGTTGGCAGCGGTGCCAAAAGTACGTCCTCAACTCCCGTTGGCAGCGGTT
CCAAAAGTATGTCCTCAACTCCCGTTGGCAGCGGTGCCAAAAGTACGTCC
TCAACTCCCGTTGGCAGCGGTGCCAAAAGTACGTCCTCAACTCCCGTTGG
CAGCGGTGCCAAAAGTACGTCCTCAACTCCCGTTGGCAGCGGTGCCAAAA
GTACGTCCTCAACTCCCTTTGAAAGTGGTGACAAAAGTACGCCTTCGATG
CCTTTTGCCGGTGGCGTCTACCGTAATTTTTTCGTTTTTGTTGACGGCGG
TGCATTTTCGGCTTTTTCGGGTGGAAGAGTTTTCCTGTGTGCGTGGGCTT
TGCTGCTGCATCTGCTCCTGATGATTGCTTTTGTT
>V_choLD 
---ATCCTAGAAACTCTCGAACCT--------------------------
--------------------------------------------------
-----------AGTGAAGCTGATATGGTTGAACTCCAAAACGGTGATCTA
CTCCTTACTGCACGCCTTGATTTTAACCAAATCGTTAATGGTGTGAACTA
TAGCCCACGCCAG------CAATTTTTGAGTAAAGATGGTGGA---ATCA
CGTGGAGCCTACTTGAGGCTAACAACGCTAACGTCTTTAGCAATATCAGT
ACTGGTACCGTTGATGCTTCTATTACTCGGTTCGAGCAA-----------
--------------------------------------------------
--------------------------------------------------
--------------------------------------------------
----------------AGTGACGGTAGCCATTTCTTACTCTTT-------
--------------------------------------------ACTAAC
CCACAAGGAAACCCTGCGGGGACAAATGGCAGGCAAAAT-----------
-------------------------------------CTAGGCTTATGGT
TTAGC---------------------------------TTCGATGAAGGG
GTGACATGGAAAGGACCAATTCAACTTGTTAATGGTGCATCGGCATATTC
TGATATTTATCAATTGGATTCGGAAAATGCGATTGTCATTGTTGAAACGG
ATAATTCA---AATATGCGAATTCTTCGTATGCCTATC---ACATTGCTA
AAACAGAAGCTGACCTTATCGCAA--------------------------
--------------------------------------------------
--------------------------------------------------
--------------------------------------------------
--------------------------------------------------
--------------------------------------------------
--------------------------------------------------
--------------------------------------------------
--------------------------------------------------
--------------------------------------------------
--------------------------------------------------
--------------------------------------------------
--------------------------------------------------
--------------------------------------------------
--------------------------------------------------
--------------------------------------------------
-------------------------------------AAC----------
-----------------------------------
>TconTSL3LD 
------------------------------------TGTGCATCGGGGTC
GGATACCGCCCCATGCGAAAGCGGGGTTCCCATCGACGGCCTTGTGGGGC
TCCTCTCCACCACG---------------CTAAGCGAGAGGCAATGGATC
GACGCTTACTTATCCGTCAGCGCTGAGGTGGTGGGCGCACGG------AG
CATTCCCCAAGGGGTGTTGTTTGAGGGA---CCTATTCGTGGG---GGCA
GGTGGCCAGTCGCCGCACAGGGGCAAAATCAGCGGTACCACTTTGTCAGC
AAACACTTTACGCTGGTGATCACGGTGAGCATACACGAGCGAACAACAGA
CAGGGCGCCGCTGCTGGTATTGCGGCCC------------CAAGAGGATG
CCGGCGCA---GACTTGGAACTTTCGTACACAGCCGACCATCGGTGGCAC
GTG---------------------------------------------CG
GCACGGAAACGAACAT----------------------------------
--------------------------------------------------
------------------------------------------GGGTCCAC
GTCG---GGGGCGTGGGTGAAGGACCGGGAGCACCAGTTGGTGCTCGTGT
GCGAGGCGGGGGAT------------------------------------
--------------------------------------------------
----------------------------------GCCTCGCTCTATCTTG
ACGGGAAG---CGCATGCCGACGATGGGAAGAAGGCTG---GTGGAGAGC
GGAGCGCCACTTGGAGTATCCCACTTCAGCATAGGTGGATAT--------
----GGACTCGAGAAGAGG---------AGCCCCAACGGTAAGCTGACCG
TGAGGAATGTTATGTTATATAATCGCCCACTAAATAAGACGGAGATTGAC
ACAGTGTTCCATGTGAGG--------------------------------
--------------------------------------------------
--------------------------------------------------
--------------------------------------------------
--------------------------------------------------
--------------------------------------------------
--------------------------------------------------
--------------------------------------------------
--------------------------------------------------
--------------------------------------------------
--------------------------------------------------
--------------------------------------------------
--------------------------------------------------
--------------------------------------------------
-----------------------------------
>TconTS2LD 
---------------------------------TGTCAACTGAACAAAAA
GCGCCGGAGCGGCTGC---ACAGGCATTCCTATCACCGGCCTCGTTGGAC
TTCTCGCGGGCCTT---------------CCGAGGAAAAGTGTTTGGCCA
GATGCATATAATTGTGTGGATGCCAGTATATCCAAGAATAAC---AAGCA
AGTCTCCCACGATCCGCCATCGAGAAGCACCATGAAGCGGCGT---GTGG
TGTGGCCAGTGGGTGATCAAGGTCAAGACCAACGATACCACTTTGTCAAC
ACCCACTTTACCTTCGTCGCAACCATCTATTTTGATCGAGCGCCACAG--
-GAGGTTTCACTGATGGGATTCGAAAAC------------AATGAA---G
AAAGTACTAAAACTCTGACAGTTTCCATCGGG---AACGGAAGGTTGGTC
TTG---------------------------------------------AC
GTATGGAGGTCTGCTC----------------------------------
--------------------------------------------------
---------------------------------------GAGGAAATCCC
TATG---ACGCGGCTGGACTGGAGTGTAACACATCAGGTCGCGCTGACAC
TTCATAATGGGGAG------------------------------------
--------------------------------------------------
----------------------------------GTGAGCCTGCACGTTG
ATGGGAACCCTTCGATTGCGAACGTAAGACTGAAGCTC---CACGGGCCT
GACAGGCTACTAAACATCTCCAACTTGTTTACTTCAACCCCG--------
----GCCCCCGTCAAAACC---------GGTAAAGGTAGCACGGTTACCG
TGAATAATGTCATCCTGTACAACCGTATGCTAAACGAAACCGAACTTGCA
CGTTTATTCAACAGCAGG--------------------------------
--------------------------------------------------
--------------------------------------------------
--------------------------------------------------
--------------------------------------------------
--------------------------------------------------
--------------------------------------------------
--------------------------------------------------
--------------------------------------------------
--------------------------------------------------
--------------------------------------------------
--------------------------------------------------
--------------------------------------------------
--------------------------------------------------
-----------------------------------
>TconTSL1LD 
---------------TATGGCCCGTCTGCCGCCGGGACGACCAATTTCAA
ATCCGCTGAGCCGTCC---AGCTTCGATCCCACAACGGGGCTTGTTGGCT
TTTGGTCCACCGCG---------------AGTAATGCCACGCACTGGCAG
GATGAGTACCTTGGCATGGACGGTGTGCTGCATGGCCCC---TTGAAGAG
GGTGACTACGGGCTACACGATGGAGGGG---TGTGCCGCTCAT---GTTG
TGTGGCCCGTGGGGGGCGAGAGCGAAAACAAAGTGTATCACCTAATAAGC
AACGGTCTCACCGTCGTCATGAGTGTGGCTGTTCACACTGCCCCCAAGGT
TCGCATTCCTCTCCTTGGAGTAACCGTGAGG---------AACGGTTCAA
ACTGGGCCACTGATGTGGGTATCTGGTATGACAAC---AAGACATGGGCA
CAG---------------------------------------------AT
GGGCGGTGATGAA-------------------------------------
--------------------------------------------------
------------------------------------------GTTGGCGC
AGTA---CTCGCTATGGAGGTAGGGAAGACGTACCAGCTGGTCTTCACAG
TCAAAGGAGGCGTC------------------------------------
--------------------------------------------------
----------------------------------GCACGCACTTACGTTG
ACGGGCGG---CGCGTGGGCGCAGAGAGGGGTATCATA---GTGCCGCAG
TCGCAGTCCATGGAAGTGGACGAAATGTACATTGGCAACCGT--------
----GACAAGGCTATGACAAAGTGCTCAGCAGACGCCCTCAACGTGACTG
TGTTCAACATGCTGCTGTATAACTACGAGCTCAGCCCCGCTGACGTGAGG
ACGTTGCTTACCATGAAG--------------------------------
--------------------------------------------------
--------------------------------------------------
--------------------------------------------------
--------------------------------------------------
--------------------------------------------------
--------------------------------------------------
--------------------------------------------------
--------------------------------------------------
--------------------------------------------------
--------------------------------------------------
--------------------------------------------------
--------------------------------------------------
--------------------------------------------------
-----------------------------------
>Tran_180LD 
------TGCACCCCT---------------GTTGTTCCCGCCACTCCGCC
GTCAAAGGGCGGCTGTGGCGCTGCTGTTCCCACTGCAGGCCTTGTTGGCT
TTTTGTCTCACAGT---------------GCCAACGGGAGCGTCTGGGAG
GACGTGTACCGCTGCGTCGACGCAAACGTGGCCAATGCGGAG------AG
GGTTCCCAACGGTTTGAAGTTCAATGGG---GTCGGTGGAGGG---GCGG
TTTGGCCGGTGGCTCGGCAGGGGCAGACCCGACGGTACCAGTTCGCAAAC
TACCGGTTCACGCTGGTGGCGACGGTGACGATTGACGAGCTTCCGAAGGG
GACGAGTCCTTTGCTGGGGGCGGGTCTG------------GAAGGCCCCG
GCGACGCCAAGCTCCTGGGGCTGTCGTACGACAAGAATCGCCAGTGGCGA
CCA---------------------------------------------CT
GTACGGAGCGGCGCCG----------------------------------
--------------------------------------------------
------------------------------------------GCGTCGCC
GACA---GGATCATGGGAACTGCACAAGAAGTACCACGTGGTTCTCACGA
TGGCGGACAGGCAG------------------------------------
--------------------------------------------------
----------------------------------GGCTCTGTGTACGTTG
ATGGCCAG---CCTCTGGCGGGTTCGGGGAATACCGTC---GTGCGGGGC
GCGACATTGCCCGACATTTCCCACTTCTATATTGGCGGGCCT--------
----CGGAGTAAGGGTGCG---------CCCACGGACAGCCGCGTGACGG
TGACCAACATTGTTCTCTACAACCGTCGGCTGAACTCCAGCGAAATCAGG
ACTCTGTTCTTGAGCCAA--------------------------------
--------------------------------------------------
--------------------------------------------------
--------------------------------------------------
--------------------------------------------------
--------------------------------------------------
--------------------------------------------------
--------------------------------------------------
--------------------------------------------------
--------------------------------------------------
--------------------------------------------------
--------------------------------------------------
--------------------------------------------------
--------------------------------------------------
-----------------------------------
>TconTS3LD 
------TGTTCC------------------------TCACCGGATGGTGA
TTATACTGAGGGCTGC---GTCGGCATTCCCACTGCTGGCCTCGTTGGGC
TGCTCTCTGGACCT---------------TCAGATGAGGATGTATGGCAT
GACGCGTACCGTTGTGTCGATGCCAGTGTCGAAAATGTGGTC------AA
TGTTGCAGATGGCCTGCAGCTGAGTGGTTGG---AACAGCAGCCGTGTGC
TTTGGCCTGTCAGCAGTCAGGGGCAGGACCAAAAATACCACTTTGCCAAT
GTTCACTTCACGTTGGTTGCAAATCTGCGTCTGGTAGGGGCGCCAAAGGG
CGACTTCTCACTGGTGGGGTTTGAGATG------------TACGAAGGAG
AGACGAGGAAAACTGTAAAACTGTCGGCTATAAAGAGCGCCTTTTGGGAG
ATG---------------------------------------------TG
TCACACCGATTTAACC----------------------------------
--------------------------------------------------
---------------------------------------ACGAGGGGATC
CAGG---GGCTCTCTTCCCTGCGACGAAGTTCATCAAGTCGCACTCACAC
TTCGTAATGGTGTG------------------------------------
--------------------------------------------------
----------------------------------ATATCTGTTTATGCCA
ACGGAAGA---CACCTATCAGTGCTGGATACGAAGGTT---GCGGGCGCC
AATGAGCTTCTAAATATATCTAACTTCTTTGTTGGGCATCCG--------
----GGAGTGGGGGGTGCT---------TTGCCGTGGGGCAGCGCAGTGG
TACGAGATGTGCTGCTCTATAACCGCCCGCTGCATGAGACTGAACTGGAG
TCACTTTACCTCAACGGG--------------------------------
--------------------------------------------------
--------------------------------------------------
--------------------------------------------------
--------------------------------------------------
--------------------------------------------------
--------------------------------------------------
--------------------------------------------------
--------------------------------------------------
--------------------------------------------------
--------------------------------------------------
--------------------------------------------------
--------------------------------------------------
--------------------------------------------------
-----------------------------------
>TconTSL2LD 
---------------------------------------GGCGGTGTCGT
CAAGAATCTCAGATGCATTGAT------------GTCTCGCCTGTCGTAC
TCCTTTCCAACGAT---------------GTTAACGCCACTCACTGGAAG
GATGTTTACGGCACTGCCAACATTAACGTAACAGGGGCTACA------AA
AGCCGATGGTGGCGTTTTATTTAGGGGG---ACGAACAGAGGT---GCTG
CATGGTATGTAGGTGAGAGGAGTGGGACACAGATGTACACCTTCGTAAAT
TACGAATTCACACTTGTGATGACGGTGGTGATAAGTGAAGGAGTGAAAGA
GAACATCCCTGTTTTGGCTGTAGCCATC------------AACGAAGGTG
ATAGCAACAAAATTCTCGAGGTATCTTACAATGCCGACGGGAGGTGGCAC
TTG---------------------------------------------AC
ATTTGGCGGTAAGTAC----------------------------------
--------------------------------------------------
------------------------------------------GTGCCTAC
TGTC---GGCTTTCATTTGCACAACTCAACGCATCAAGTGGCAGTTACCA
TGTACGGTGGCTCC------------------------------------
--------------------------------------------------
----------------------------------TTTTCCGTTAAGGTTG
ATGGCACG---GCATTATCCAGCGCGAGAAATAGCATC---AAGGTTCTC
AAACAGCCCTCGCGCATTTCATATTTTTACATTGGGGGCTAT--------
----GGTAACCCAAGGACC---------ACCCCTAATGGGGAGCTTATGG
TTCGGAATGTAGCACTCTACAAGCGGGAGCTAAGTTCCCTAGAGCTGGAC
GTGATGTTTTTACAATCT--------------------------------
--------------------------------------------------
--------------------------------------------------
--------------------------------------------------
--------------------------------------------------
--------------------------------------------------
--------------------------------------------------
--------------------------------------------------
--------------------------------------------------
--------------------------------------------------
--------------------------------------------------
--------------------------------------------------
--------------------------------------------------
--------------------------------------------------
-----------------------------------
>TconTS1bLD 
------TGCCTCCCG---------------------------GGCGATAA
ATATGATCCCGGGTGT---GACGGCATCCCCACCGCTGGGCTTGCCGGGC
TGCTGGTAGGACCC---------------CTGACGGAGAAGACGTGGCCC
GACGCGTATCGGTGCGTGAACGCTGCAACCAGCGGCGCTGTG------AG
CACTGCTGAAGGCGTGCGGCTCGACGTGGGTGGCGGTGGC---CATGTTG
TGTGGCCCGTGAGTGAGCAGGGGCAGGACCAGCGGTATTACTTTACCAAC
AGCGAGTTCACGCTCGCCGTCACGGTGCGGTTTGACGAGATGCCACAGGG
AGAGCTCCCGTTGCTGGGGTTTGTGAAC------------CGCGAAGGGA
AGGTGAAGAAGATACTGAAGGTGTCGCTGAGC---GGGGTGGAGTGGCTC
CTG---------------------------------------------GC
ATACGGGAATGAGTAC----------------------------------
--------------------------------------------------
------------------------------------------AACAGCAC
AGCCGCTGAGCCGCTGGACGTGAACGAGAGCCACCAGGTGGTGCTAGCGC
TTCACGACGGGATC------------------------------------
--------------------------------------------------
----------------------------------GTCTCCCTGCACGTTG
ACGGGGGTAACACGACGGCGACTGTGAGCGTGCGCGTG---GCGAGCCCT
GCGGAGCTGCTGAACATTCATCATCTCTTCGTTGGCACCCCA--------
----GTTGATGGAGGCGCC---------AAGGAGCACGCCAACATCACAG
TGAGCAATGTCCTGGTGTACAATCGACCGCTGCGTGGCGTGGAGCTGCTT
GGGCTATTCGCGAACAGG--------------------------------
--------------------------------------------------
--------------------------------------------------
--------------------------------------------------
--------------------------------------------------
--------------------------------------------------
--------------------------------------------------
--------------------------------------------------
--------------------------------------------------
--------------------------------------------------
--------------------------------------------------
--------------------------------------------------
--------------------------------------------------
--------------------------------------------------
-----------------------------------
>TvY_990LD 
---GACTGCACGACTATTTCTTTTGCGTCGTCAGACAATCATCGAAAAGT
CGGGGTAGGAGCATGT---GGTGGGATTCCCACTGCCGGCCTCATTGGCC
TGCTTTCTGGTGGGGATTCCTCTGTGTTTTCCATCGCGGCCAAGTGGAGG
GAGGCATTTGGTTGCGCGGACGCGAATTTCGTCGGTGGGGCTGTGGCTCA
AGACAATAGCGGTGTGTATTTTAGCGGTGGCGTGGACCACGGC---CTCT
TCTGGCCTGTGAGCGCTCAGGGTCAGGACCATCGTTACGAGGCGGCGAAT
GCAGAGCACACTGTTTCCACGACAATTGTGGTGAATGGCACTCCATCGGA
CGACATTGTTGTGATGGCCGAGAGAATGCGACTGCTGTTGAATAAGGGCT
CAGTCAAAGTGGACCTGCAGGTGCTTCATAACAAGAGCGGAGAGTTCACC
TTGCGATGTGTGACTGATGGCTTGAAACCCAGCAACGCCGACGCGATGTG
TGAACCCAGTAATCCGACAGATGTGGTACATTTTGCGTCTCATGGGCAAT
TTCGAAGCCGAGTAGCTAGTCAGCGTGCTCGAGGTGTACTGCTGAAGCGG
AAGTTTGGTGCTCACAGCGGCACGGGAGGTGAGAAGCACGTCCGTGACCA
GAAC---GCAAGGGACAATGCGGAAGCGGTGTATCAGTTGACATTGGTAT
TTCAGGATGTGAGAAAGAACCAATCCCAAGTG---AAGAGCGATGGCGCG
AAGCCGTGG-----------------------------------------
----------------------------------GTGACGCTGTATGTCA
ACGGGGAG---AAGGTCTCTGTGCTGGGAAGGAGCAAG---GCCGGCATG
GCGTACTTTCCAGACATCCAGCACTTTTACGTTGGGGGG-----------
-------------------------------------GACAATGTGAAGG
TCACGAACGCCCTCCTCTACAACCGCGAGCTCAGCGGACCAGAGGTCAAG
CAGCTGTTTGACAATGTGGGCAAAATC---AAACTTTCGGAGCGTGTGAA
GGCGAGCCTCGCGTCTAACGCC----------------------------
--------------------------------------------------
------------TTTGATCCGATCAATGTC--------------------
--------------------------------------------------
--------------------------------------------------
--------------------------------------------------
--------------------------------------------------
--------------------------------------------------
--------------------------------------------------
--------------------------------------------------
--------------------------------------------------
--------------------------------------------------
----------------------------ACGTACACCGAG----------
-----------------------------------
>Tb_440LD 
---------------AGTGTGATGGCGCTTTATGGCACTACGGGCGAGGA
GAGCACGTCAGCGCCA---AAGTTTGACCCAACGGTGGGCCTCGTTGGGT
TTTGGTCTGAAGTG---------------GCCAACCGCACGCATTGGCGT
GACGGATACCTTGGCATGGATGGTGCGCTACAAGGCCCT---GTAAAGAG
GGTCACCACCGGTTTCACTTTGGGCACA---CGCGCCGCACAT---GTTG
TATTTCCCGTATCTGGCAAAAATGAGAATAAAGTGTACCATTTGATTGAC
AACGGGCTGACAGTCGTGATGAGCGTGGCCGTCCATAAGGCACCAAAGAA
CCCCACTCCACTTCTTGGAGTGGGCGTGAGG---------AACAAATCCG
GCTTAATTGCAGACGTGGGTATCTGGTACGACGAA---AAGGCGTGGACC
CAA---------------------------------------------TT
GAGTGGTACGACAGCT----------------------------------
--------------------------------------------------
------------------------------------------GGCGCCAA
AACA---CTCGCTCTGGAAGAGGGGAAAACCTACCAGGTTGTCTTGACCG
TGCGAGGCGGCGTT------------------------------------
--------------------------------------------------
----------------------------------GCCCATACGTACATTG
ACGGGAAT---CGTGTAGGGGATGGTCAGGGCAGTATT---GTGCCGTTG
TCGCAGTCGGCAGAGATACACGAGATATATGTTGGAGCCAACGAGCGAGT
GATCGGAAAGGGTGAGGCA---------ACTGGCGACCTGAGTGTTACCG
TATTCAACATGCTTTTGTACAGCCATGAGCTAAGCGTAGCTGATGTGAAG
GCGCTACTTGCAGTAAAG--------------------------------
--------------------------------------------------
--------------------------------------------------
--------------------------------------------------
--------------------------------------------------
--------------------------------------------------
--------------------------------------------------
--------------------------------------------------
--------------------------------------------------
--------------------------------------------------
--------------------------------------------------
--------------------------------------------------
--------------------------------------------------
--------------------------------------------------
-----------------------------------
>TvY_490LD 
------TGCGAACCTGCTTTTCTCATGTCTCTGGACGACAGATGGGGAGC
AGGCTCTAAGGCTTGT---GAAGGCATTCCTACGATGGGGCTTATTGGTA
TGCTTGCTAGCGAACACGCATCTATTTTTTCGGACAAATCCAAATGGAGG
GATGCGTTTGGATGTGTAGATGCCAATATCGTTGGTGGGACTGTGAAAGG
GGACGGTAGTGGCGTTCAGTTCGATGGGGATTCCAGTCACGGT---GTGT
TGTGGCCTGTAAGTGAACAGGGTCAGGATCATCGGTATGAAGCAGTGAAC
ACTGAACACACGATTGTGTCGGCAGTCTTAGTGAAGGGCAAACCAACAAG
TGACTCAGTGGTGGTGGCCGAGAAGATGCGACTAGTGGCCGCTGGGAGGC
GAAGCGAGATAACTTTGCGTGTGGTCTATACTATGACTGGGGAGTTTAAC
TTACAGTGTGTGACTGGAACGTCTGGAGAGGGCACGTCTGGTACCCAGTG
CGGTTCTGACATAGTAGGCAGTTTGCACACAATCAAACCCACCGGGACAC
CATAC------AGACGGCACAAGAAGCACCGC---AAATACGGCATTTTT
TCCATGTTATGGTCTATATTTCAT------------------CGCGGCAC
GAGC---GACGAGTCAAACGATGAAACAGAATACCAACTGTCTCTGGTGA
TGCAAGACGTAAGAAGGTCGATGCCAGGAGAGGGGAAA---GACGATGCA
AAACCATGG-----------------------------------------
----------------------------------GCAACACTCTACGTCA
ATGGGGAG---AAGGTGTCAGTGTTAGAAAGGAGCAAA---GCAGGTGCG
TCGTACTTCCCAGACATTCAGCACTTTCACATGGGCGGG-----------
-------------------------------------GGCAAGTCCACCG
TCAAGAATGTCCTCCTCTATAACCGTGAACTAAGCGAGGTGGAAATCGGG
CAGCTGTTCGACAATATGGACAAGATT---TCACTTTCGGAGCGCGTGGT
TTCAGCTCTCGCATCAGACTCC----------------------------
--------------------------------------------------
------------TTCTCCCCTATTAACGTC--------------------
--------------------------------------------------
--------------------------------------------------
--------------------------------------------------
--------------------------------------------------
--------------------------------------------------
--------------------------------------------------
--------------------------------------------------
--------------------------------------------------
--------------------------------------------------
----------------------------ACGTATGCCGAC----------
-----------------------------------
>TvY_090LD 
GATGAATGTAAGCCCGCCTTTCTTATGTCCCCAGACGACCGGCGCGAAGC
AACTGCAAAGAAATGT---AAGGGGATCCCTACTCTGGGGCTTATTGGCA
TGCTTGCCAGTGGGCACGCTAGCGTCTTTTCGAACGTGTCCCAGTGGAAG
GATGCCTTTGGGTGTGTGGATGCGTATATCGTTGGTGGGTCTATAGCCTC
CGATAGTGGTGGCGTTCACTTTGAAGGTGGGCGAGGGCACGGC---GTTT
TCTGGCCGGTCGAAGACCAGGGACAAGACCACAGATACGAGGCAGTAAAC
GCTGAGCACACCATTGTTGCGACCGCGCTGCTGAGGGACAAACCAGCAGG
CGATGCAGTTGTGATGGCTGAAAGGATGCGCCTAACTTCGGGGGGAGCTT
CTCATGATCTGGCTTTGCAGGTCCTTTATGACACGGATGGGAAGTTCAGA
TTACAATGTGTGGTAGCAGGAACGGAA---TCCCAAAGCATGGTGCAGTG
TGACCCCAAAGCTATCGGAACTCCAAGAACCCTAGAGCCACTCGATTATC
CTTAC------------GAGCGCCGGGCACGTGATAAAACGCCGGTGCGA
ATGTCTGCGCTTTACAAGAGCATAGTTGGTGCGGGG---GACAGAGGTAA
CCGTTACAGGGATGCCAACACGGTGCATGGATATCAAGTGGGCTTGGTGA
TGCGGGGCATGAGACAA---------------------ACAAATGGCACT
CTACCATGG-----------------------------------------
----------------------------------GTGGAGCTGTACATCA
ACGGGGAA---AAAGTTTCTGTTCTGGAGAGGAGCAAT---GATAACACG
TCGCATTCCCCGAACATTCAGCACTTCTATATGGGCGGG-----------
-------------------------------------GGAGGCGTAACCA
TCACCAGTGCACTCCTCTACAATCGTGAGCTGGAAGAGGTAGAAATGGGG
CAGCTCTTTGGCAGTGCAAATAATATC---ATGCTTTCAAAACGTGTGGC
TACGAGTATTGCGTCACAAAAG----------------------------
--------------------------------------------------
------------TTCTCCCCGCTCAATATA--------------------
--------------------------------------------------
--------------------------------------------------
--------------------------------------------------
--------------------------------------------------
--------------------------------------------------
--------------------------------------------------
--------------------------------------------------
--------------------------------------------------
--------------------------------------------------
----------------------------ACGTACGTTGATGGA-------
-----------------------------------
>Tb_480LD 
------TGTCTTTCA---------------------------TCGGTTGG
AGGAACGAGACCTTGT---AAGGGGATACCAGTTGGTGATCTTGCCGGGT
TGCTTACCGGACCC---------------GCAGTTGGACATGTGTGGCCT
GACGTGTACAAGTGTGTAAATGCAAGTGTCAGTGGAGCTGTG------GA
CAACAAACGTGGCGTCGTATTAGGTGGTACC---AGTGGAAGCAGTGTAG
TGTGGCCGGTTAGTGAGCAAGGGCAAGACCAACGGTACTACTTTGCCAAC
ACCCATTTCACAATTGTGGCGACGGTGCAGTTTGGCGCGGTGCCTCAAAG
GGACACTCCATTAATTGGTTTTGTGAAT------------GGAGAAAAGA
ATGCTAATAAACTCTTTATTCTTTCGATT---GAAAATACGAGATGGACT
CTG---------------------------------------------AT
GTACGGAGAAAAATGC----------------------------------
--------------------------------------------------
------------------------------------------AGCGAAGG
TTCTCCGGTGCCGTCAAATTTGGAAGAGACTCACCAGATTGCACTAGCAT
TGCAAGATGGTTTG------------------------------------
--------------------------------------------------
----------------------------------GTTGTTGCATACGTTG
ACGGCAAACTAGCGGTTGCTGCAATTAATGTTAGTGAG---TCCGATCGT
GTCGACCTTCTAAACATTAGGCACTTTTTCGTTGGAACCCCA--------
----GCGTCCTCTGATCTC---------TCGGATCACACATCCATAACTG
TACACAGTGTGCTCCTGTACAACCGAAGGTTGAGCGAAGGGGAACTACAG
TTGGTGTTCACCAACAGG--------------------------------
--------------------------------------------------
--------------------------------------------------
--------------------------------------------------
--------------------------------------------------
--------------------------------------------------
--------------------------------------------------
--------------------------------------------------
--------------------------------------------------
--------------------------------------------------
--------------------------------------------------
--------------------------------------------------
--------------------------------------------------
--------------------------------------------------
-----------------------------------
>TvY_450LD 
------------CCCGCATTCCTCACGCCACCGGGTGGGAGGTATGACAT
GGGCACCACGGGCTGT---AAGGGCGTTCCCACGATGGGCCTCTTGGGTT
TGCTTGCGGGCGGCCACGCTTCCGTTTTTTCGAACGCATCGAAGTGGAGA
GATGCGTTTGGGTGTGTAGATGCGAATGTTGTCGGAGGGACTGTGGTCCG
AGGCAACGAAGCACTGCAGTTCACTGAAAACAGTAGCCACGGC---GTGT
TCTGGCCTGTGAGCACACAGGGGCAGGATCGCCGGTACGAGGCGGTGAAC
ACGGAGCACACCATTGCCGCGACGGTGTTGAGGAGT---ACCCTCACAGG
GAGTACATTGGTGATGGCTGAGAAGATGCGGTTGTTGATGGATGAGAATT
CGAGCAACGTCATGTTGCAGGTGCTCCATGATTCGAGTGGTGCGTTCGCC
CTGCGGTGTGTGGGCGAGAGATCAGCTTCCGATACGTCCAGAGCCCCTTG
TGATTCGGACATCGTGAGCCGCACGCAGCCACGCGAGTCTACTGGTTCAT
TACAT------------CAGCAGCACGAGCGCGGTGTCGGGTCGAGATGG
CTGTCCATG-----------------------------------------
-------------TTTCACACTGGTGCGACATACCAGCTCACGCTGGTGA
TGCAGAATGTGCGTAAGCCCCTGTTAGTTGAA---------AACAAATCA
AAAACGTGG-----------------------------------------
----------------------------------GTGACGCTATACGTGA
ATGGAGAG---AAGGCGTCTGTGCTTGAAATGAACACG---GGAAATATG
TTGTACGTACCAGATATCGACCACTTTTACGTTGGTGGC-----------
-------------------------------------GCTGGGGTCACTG
TCAAGAACGTCCTTCTCTACAACCGCCAGCTGGGCGAAGCAGAGGTTAGG
CAATTGTCCGACAACATAGACAACATA---AAGCTTTCCGACACTGTGGC
GACGGGCTTTGTGTCCGGTGCC----------------------------
--------------------------------------------------
------------TTCTCTCCTATTAATATC--------------------
--------------------------------------------------
--------------------------------------------------
--------------------------------------------------
--------------------------------------------------
--------------------------------------------------
--------------------------------------------------
--------------------------------------------------
--------------------------------------------------
--------------------------------------------------
----------------------------ACGTACACAGACGAATGG----
--------------------------------CTA
>TvY_830LD 
---------GTGCCCGTCTTTCTCACACCGCTGAGCGATGCGCGCGGGGT
TGGCATGAAGCCGTGC---CGTGGCGTTCCCACTGCGGGGCTTATAGGTG
TGCTTGCTGGCGGCCACGCCTCCGTTTTCGCAAACGCATCGAAGTGGAGA
GACGCGTTTGGGTGTGTGGACGCCGACGTTGTGGGGGGAGTGGTGGCCAA
CAACGGCCGAGGGATTCGGCTCACTGACGAGGCTGCCGGCGGT---GTCT
TCTGGCCCGTTTCTGAGCAGGGGCAGGACCACCGGTACGAGGCGGTGAAT
TCGGAGCACAGCATTGCGGTGACGATGGTGCTGAGCGGCACGCCAACTGA
CAACATTGTCGTAATGGCTGAGAAAATGCGTATCTCGGGGTTGGTGAATT
CAACTGATGTAACGTTGCAAGTGCTTCGTGACGCGCAAGGGAACTTTGCC
CTGAATTGCGTAGTGAATGAATCTGAA------TTCTTCAACGAATCGTG
CGAGTCGATTGCGGTGAGCCGCACACAACCACCCAAACCACCCGATCCGT
CTCAT------GTGGGGGAGCGAGAGGGGCGCGGAAGTTACGGCTCGCAC
TTTTTTTCGTGGTTTGGTTTTAAT---------------------GGTCC
TGCT---GGCTTGTCCGGGGATGAGAGGAGGTACCAGTTGACGCTGGTGA
TGCGGGACACGGGGCTGGCTGTGACCAACACGAGTGAAGGGGACGGTGAG
AGGCCGTGG-----------------------------------------
----------------------------------GTGACGTTGTACGTCA
ATGGGGAA---AGGGTGTCGGCGCTGGAACGAACGAAA---ACAGACTGG
TTGCGGTACCCAGACATCCAGCACCTTCACCTGGGCGGT-----------
----------------------------------GGCAGTGGCACGACAG
TCGAGAGTGTGCTTCTATACAACCGCGAGCTGAGTGAATTGGAGGTTGGG
CAGCTGCTGGATAACGCTGGCAAAGTG---AAGCTCTCAAACCACGTGAT
CGAGAGCTTCGTTTCGGACGCC----------------------------
--------------------------------------------------
------------TTCTCGCCCATTAATATC--------------------
--------------------------------------------------
--------------------------------------------------
--------------------------------------------------
--------------------------------------------------
--------------------------------------------------
--------------------------------------------------
--------------------------------------------------
--------------------------------------------------
--------------------------------------------------
----------------------------ACTTACGCGGAG----------
-----------------------------------
